# Supplementary material for: Diaqua­(triethano­lamine)copper(II) sulfate monohydrate
Source: Acta Crystallogr Sect E Struct Rep Online. 2009 Jul 11;65(Pt 8):m891. doi: 10.1107/S1600536809026166 (PMC2977285; doi:10.1107/S1600536809026166)
Supplement: Supplementary file 2 [file e-65-0m891-Isup2.hkl]

# 
# h,k,l, Fc-squared, Fo-squared, sigma(Fo-squared) and status flag 
# 
data_I
_shelx_title ' d                      R =  New: Pbca' 
_shelx_refln_list_code          4 
_shelx_F_calc_maximum      319.19 
_exptl_crystal_F_000      1512.00 
_reflns_d_resolution_high  0.7713 
 
loop_ 
 _symmetry_equiv_pos_as_xyz 
 'x, y, z' 
 '-x+1/2, -y, z+1/2' 
 'x+1/2, -y+1/2, -z' 
 '-x, y+1/2, -z+1/2' 
 '-x, -y, -z' 
 'x-1/2, y, -z-1/2' 
 '-x-1/2, y-1/2, z' 
 'x, -y-1/2, z-1/2' 
 
_cell_length_a    12.5020 
_cell_length_b    14.8350 
_cell_length_c    15.0490 
_cell_angle_alpha  90.000 
_cell_angle_beta   90.000 
_cell_angle_gamma  90.000 
 
_shelx_F_squared_multiplier     1.000 
 
loop_ 
 _refln_index_h 
 _refln_index_k 
 _refln_index_l 
 _refln_F_squared_calc 
 _refln_F_squared_meas 
 _refln_F_squared_sigma 
 _refln_observed_status 
   2   0   0    43118.99    63086.77   2401.32 o 
   4   0   0    12867.78    13069.38    241.72 o 
   6   0   0    14675.27    15689.92    346.13 o 
   8   0   0    46530.89    56448.16   2833.01 o 
  10   0   0     5265.00     5610.43    110.54 o 
  12   0   0      238.18      279.93     12.53 o 
  14   0   0     3248.41     3248.12     70.81 o 
  16   0   0       14.80       13.91     11.78 o 
   2   1   0    33477.01    45790.42   1082.16 o 
   4   1   0     7013.17     7391.27     87.38 o 
   6   1   0     2552.29     2746.37     39.82 o 
   8   1   0     5617.67     5663.84     77.25 o 
  10   1   0      868.40      902.69     13.88 o 
  12   1   0     3925.99     4033.12     61.28 o 
  14   1   0     1719.32     1740.10     35.17 o 
  16   1   0      593.17      548.32     15.60 o 
   2   2   0    32124.63    40654.29    938.13 o 
   4   2   0    12136.81    12897.66    185.51 o 
   6   2   0     1060.19      908.01     11.07 o 
   8   2   0     1702.65     1784.83     23.09 o 
  10   2   0      461.69      454.22      9.27 o 
  12   2   0     1933.35     1936.75     29.44 o 
  14   2   0      757.18      776.34     17.17 o 
  16   2   0     1926.39     1847.38     75.75 o 
   2   3   0    23480.88    27646.27    577.63 o 
   4   3   0     8963.67     9564.47    170.00 o 
   6   3   0     4001.51     4831.86     56.72 o 
   8   3   0      970.16     1040.59     11.91 o 
  10   3   0      442.62      498.22      9.72 o 
  12   3   0      237.57      239.35     14.90 o 
  14   3   0       23.81       44.64     11.88 o 
  16   3   0      139.98       98.59     21.51 o 
   0   4   0     1379.77        7.48      3.92 o 
   2   4   0     4125.86     3881.34     34.23 o 
   4   4   0    17466.30    19317.46    466.67 o 
   6   4   0     6592.21     6030.95     73.38 o 
   8   4   0     3186.36     2969.26     32.05 o 
  10   4   0     1358.95     1334.26     17.71 o 
  12   4   0     1403.42     1546.08     24.32 o 
  14   4   0     1750.31     1828.80     56.24 o 
   2   5   0    34177.93    37168.60   1010.02 o 
   4   5   0     2645.37     2758.81     47.55 o 
   6   5   0      996.67      912.69     18.45 o 
   8   5   0     2802.63     2779.62     38.73 o 
  10   5   0     3941.08     4274.55     51.46 o 
  12   5   0     4654.01     4452.20     59.03 o 
  14   5   0       27.28       43.32     12.57 o 
   0   6   0    80018.52    69925.55   5923.65 o 
   2   6   0     1053.30      765.17     10.79 o 
   4   6   0      615.50      659.82     14.42 o 
   6   6   0    18282.62    18760.27    516.64 o 
   8   6   0    17834.67    18928.73    510.23 o 
  10   6   0     1815.33     1945.76     36.23 o 
  12   6   0        3.95        4.98      8.52 o 
  14   6   0     2564.65     2630.86     64.35 o 
   2   7   0     1094.51      758.49      7.91 o 
   4   7   0    19539.02    19816.94    448.61 o 
   6   7   0     1893.61     1746.60     36.83 o 
   8   7   0     6686.54     6674.02    137.19 o 
  10   7   0     1577.60     1602.71     31.44 o 
  12   7   0      887.83      945.18     29.60 o 
  14   7   0       22.14       23.07     25.28 o 
   0   8   0     1953.95     1712.42     33.47 o 
   2   8   0      444.46      444.93      6.80 o 
   4   8   0     1265.42     1277.21     25.48 o 
   6   8   0       89.96       95.25     10.48 o 
   8   8   0     2704.31     2797.66     56.16 o 
  10   8   0     1516.56     1458.55     27.93 o 
  12   8   0      212.81      248.47     15.96 o 
  14   8   0      177.28      125.67     40.19 o 
   2   9   0      995.69     1121.21     12.64 o 
   4   9   0     5279.87     5593.62     95.62 o 
   6   9   0     1954.17     1954.66     51.89 o 
   8   9   0      346.81      381.62     34.56 o 
  10   9   0      194.05      216.10      8.46 o 
  12   9   0      969.45     1011.40     44.42 o 
  14   9   0       15.99       25.97     16.80 o 
   0  10   0    27637.05    24645.89    756.24 o 
   2  10   0     6552.57     6687.11     86.08 o 
   4  10   0     4479.96     4568.81     52.82 o 
   6  10   0      268.86      302.22     14.76 o 
   8  10   0     3485.21     3411.95     53.75 o 
  10  10   0     3376.75     3353.29     72.46 o 
  12  10   0     3061.87     3121.22    100.07 o 
   2  11   0     3123.34     3135.67     35.96 o 
   4  11   0    15828.80    16054.79    279.15 o 
   6  11   0      335.56      350.57     11.99 o 
   8  11   0     1206.20     1204.61     19.71 o 
  10  11   0     5684.05     5692.48    203.76 o 
  12  11   0     1811.47     1761.82     85.14 o 
   0  12   0      476.89      513.76     17.31 o 
   2  12   0     6008.03     6199.33     91.04 o 
   4  12   0     1672.32     1553.93     31.72 o 
   6  12   0     3655.55     3842.84     78.27 o 
   8  12   0     2340.00     2532.77     52.26 o 
  10  12   0     1124.83     1252.58     55.38 o 
  12  12   0        5.15      -31.37     31.37 o 
   2  13   0      386.75      414.66      9.42 o 
   4  13   0      316.80      288.27     10.79 o 
   6  13   0      157.71      164.96     16.73 o 
   8  13   0      248.75      293.20     31.06 o 
  10  13   0     2697.24     2688.61    157.10 o 
   0  14   0       62.71       73.38     11.63 o 
   2  14   0     1276.65     1188.32     18.52 o 
   4  14   0        1.83        7.76      4.27 o 
   6  14   0       13.67       12.27     12.75 o 
   8  14   0      210.83      191.19     59.54 o 
  10  14   0       37.69       60.78     32.54 o 
   2  15   0     4123.79     4144.47     63.65 o 
   4  15   0      930.26      903.50     14.08 o 
   6  15   0      898.73      939.89     64.38 o 
   8  15   0      688.39      734.82     64.43 o 
  10  15   0      310.23      231.03     77.59 o 
   0  16   0     2942.61     2799.75     70.10 o 
   2  16   0     1823.65     1718.71     27.42 o 
   4  16   0       21.46       28.86      4.98 o 
   6  16   0     1327.90     1241.84     78.61 o 
   8  16   0     2138.82     2137.77    130.71 o 
   2  17   0     1314.50     1379.97     25.95 o 
   4  17   0     6375.96     6823.19    172.51 o 
   6  17   0      850.81      907.27     68.54 o 
   0  18   0     5678.46     5573.96    156.58 o 
   2  18   0     1075.91     1112.70     24.54 o 
   4  18   0      236.70      252.38     35.12 o 
   2  19   0      120.94       98.36     36.14 o 
   2   1   1    12751.53    15008.33    388.73 o 
   3   1   1     6384.56     6442.19     43.64 o 
   4   1   1    44310.35    58527.14   1005.85 o 
   5   1   1     6742.25     6851.38     47.77 o 
   6   1   1     1803.81     2308.92     17.07 o 
   7   1   1        3.42        8.31      2.38 o 
   8   1   1     6715.25     6895.32     66.75 o 
   9   1   1      198.35      220.42      5.13 o 
  10   1   1       88.24       68.65      3.87 o 
  11   1   1     1601.18     1557.85     17.70 o 
  12   1   1      210.93      197.58      6.59 o 
  13   1   1      831.35      844.11     11.56 o 
  14   1   1      397.25      431.03     14.72 o 
  15   1   1        0.04       -1.25      4.81 o 
  16   1   1      245.05      227.57     10.19 o 
   0   2   1    30385.24    30980.62   1861.54 o 
   1   2   1    32525.73     9956.23   8728.11 o 
   2   2   1      101.36      158.51      1.26 o 
   3   2   1      150.19      151.17      3.64 o 
   4   2   1      121.86      138.84      3.96 o 
   5   2   1    21513.88    24138.17    305.63 o 
   6   2   1      199.54      284.31      5.19 o 
   7   2   1    19888.81    21560.23    282.70 o 
   8   2   1     7315.53     7410.63     68.87 o 
   9   2   1      747.30      738.98      9.56 o 
  10   2   1      976.17     1018.53     11.53 o 
  11   2   1      727.40      736.45     10.24 o 
  12   2   1     1612.09     1669.61     20.49 o 
  13   2   1     2462.25     2405.67     28.65 o 
  14   2   1      302.61      326.60      8.87 o 
  15   2   1     1649.72     1641.25     23.72 o 
  16   2   1       34.44       33.78      8.52 o 
   1   3   1     8969.45     9155.80     90.91 o 
   2   3   1     2513.52     2583.33     17.54 o 
   3   3   1    33860.53    40867.96    631.00 o 
   4   3   1     1703.94     1810.14     14.10 o 
   5   3   1    12220.78    12456.79    242.61 o 
   6   3   1    19427.85    22367.84    283.98 o 
   7   3   1      147.24      146.97      3.30 o 
   8   3   1      687.94      662.08      6.46 o 
   9   3   1     3669.75     3775.56     34.00 o 
  10   3   1      553.85      601.03      8.01 o 
  11   3   1     3890.33     4037.31     37.47 o 
  12   3   1     4001.39     3899.42     39.30 o 
  13   3   1     2079.42     2116.65     24.28 o 
  14   3   1       34.94       28.84      4.61 o 
  15   3   1      178.94      174.21     13.05 o 
   0   4   1    17807.74    16338.68    244.04 o 
   1   4   1      505.27      666.36      5.16 o 
   2   4   1     1224.61     1149.75      7.04 o 
   3   4   1      956.25      862.87      6.49 o 
   4   4   1     4457.42     4269.15     34.04 o 
   5   4   1     1373.23     1273.13     11.00 o 
   6   4   1     5742.70     5810.49     49.91 o 
   7   4   1     3855.68     3712.98     27.33 o 
   8   4   1       26.82       35.48      2.52 o 
   9   4   1      794.34      829.97      7.24 o 
  10   4   1      795.74      796.71      8.28 o 
  11   4   1        4.94       16.14      3.18 o 
  12   4   1      131.11      135.72      6.50 o 
  13   4   1     1492.71     1492.45     15.84 o 
  14   4   1      215.97      216.54      8.22 o 
  15   4   1     1395.43     1443.29     39.16 o 
   1   5   1     1489.23     1420.31     10.19 o 
   2   5   1      412.82      367.88      5.01 o 
   3   5   1     1546.46     1421.81      9.37 o 
   4   5   1     3481.14     3614.13     29.68 o 
   5   5   1     4023.78     4048.29     31.20 o 
   6   5   1      397.32      421.74      4.37 o 
   7   5   1      384.08      382.66      5.49 o 
   8   5   1        3.40        2.67      2.75 o 
   9   5   1     1451.64     1445.66     13.51 o 
  10   5   1      573.61      539.91      9.07 o 
  11   5   1     1113.41     1155.10      9.82 o 
  12   5   1       46.74       65.95      3.45 o 
  13   5   1      510.22      452.39     13.93 o 
  14   5   1        1.15        6.62      6.38 o 
  15   5   1      106.62       99.91     21.18 o 
   0   6   1    16687.92    14911.79    235.83 o 
   1   6   1     4514.47     4071.48     36.26 o 
   2   6   1        6.37       12.44      2.54 o 
   3   6   1     4275.91     4415.45     32.84 o 
   4   6   1       38.06       27.53      1.74 o 
   5   6   1     1588.32     1383.81     25.24 o 
   6   6   1     3353.16     3466.22     36.01 o 
   7   6   1      719.18      763.15     11.24 o 
   8   6   1      174.85      169.49      5.47 o 
   9   6   1     2296.45     2335.27     26.78 o 
  10   6   1      835.19      831.32     15.06 o 
  11   6   1      284.13      287.80     11.36 o 
  12   6   1      194.41      193.27     22.59 o 
  13   6   1       47.57       44.47      6.65 o 
  14   6   1        6.50        2.18      8.62 o 
  15   6   1      167.46      118.42     19.48 o 
   1   7   1      688.01      725.28      7.40 o 
   2   7   1      735.98      610.35      6.13 o 
   3   7   1     9702.66     9690.02    100.59 o 
   4   7   1     3246.32     3208.27     23.35 o 
   5   7   1    11235.85    12160.03    198.98 o 
   6   7   1      430.23      518.97      7.94 o 
   7   7   1     2131.93     2267.53     25.05 o 
   8   7   1     1222.47     1287.65     18.73 o 
   9   7   1       93.01      115.13      6.57 o 
  10   7   1      981.69     1093.55     39.38 o 
  11   7   1     1844.94     1817.10     27.36 o 
  12   7   1      431.90      455.91     10.89 o 
  13   7   1     1120.85     1128.55     21.88 o 
  14   7   1       66.92       67.43     10.32 o 
  15   7   1      133.27      127.60     28.28 o 
   0   8   1    14634.69    13756.71    254.55 o 
   1   8   1    16946.98    16290.04    217.32 o 
   2   8   1       19.43       16.40      2.08 o 
   3   8   1     3164.97     3115.42     31.34 o 
   4   8   1     2094.33     2161.88     16.51 o 
   5   8   1     4965.77     5109.52     51.45 o 
   6   8   1       40.90       72.63      6.48 o 
   7   8   1    10961.99    11551.93    171.82 o 
   8   8   1     3853.53     3963.67     61.75 o 
   9   8   1     3414.70     3502.50     41.16 o 
  10   8   1      766.29      787.33     13.02 o 
  11   8   1       43.94       46.23      5.24 o 
  12   8   1      678.88      663.38     12.86 o 
  13   8   1      645.16      609.38     22.57 o 
  14   8   1       88.74       90.07     16.71 o 
   1   9   1     1345.69     1126.63     10.20 o 
   2   9   1      270.91      245.49      6.38 o 
   3   9   1    36579.25    37245.67    645.97 o 
   4   9   1    14426.04    14603.28    172.44 o 
   5   9   1    23522.94    25325.83    422.07 o 
   6   9   1     1207.53     1202.87     13.83 o 
   7   9   1     1220.58     1338.35     18.17 o 
   8   9   1     3909.12     4111.78     58.66 o 
   9   9   1     2603.97     2666.93     32.53 o 
  10   9   1       14.39       20.88      3.96 o 
  11   9   1     5307.62     5485.39     83.53 o 
  12   9   1      158.35      169.78     12.07 o 
  13   9   1      592.56      636.73     38.36 o 
  14   9   1      598.43      611.53     39.14 o 
   0  10   1      289.03      413.46      8.18 o 
   1  10   1      193.44      192.17      4.30 o 
   2  10   1        5.03        7.97      2.41 o 
   3  10   1     3624.33     3663.70     30.71 o 
   4  10   1     1066.22     1054.01      9.31 o 
   5  10   1      172.44      185.23      8.63 o 
   6  10   1      830.20      881.90     24.23 o 
   7  10   1     1411.31     1458.58     27.64 o 
   8  10   1      206.49      188.49      9.79 o 
   9  10   1     1881.61     1930.30     30.84 o 
  10  10   1        9.53       21.55      5.65 o 
  11  10   1       88.16      100.67      9.92 o 
  12  10   1      183.39      193.76     20.69 o 
  13  10   1      251.39      281.42     19.77 o 
   1  11   1       17.43       34.21      3.18 o 
   2  11   1     2878.94     3037.69     27.51 o 
   3  11   1      286.79      301.63      4.72 o 
   4  11   1      455.05      436.41      6.79 o 
   5  11   1     2681.02     2794.18     24.68 o 
   6  11   1       31.71       40.38      4.70 o 
   7  11   1      866.32      934.98     13.17 o 
   8  11   1     3446.05     3418.16     74.31 o 
   9  11   1       39.47       51.10      8.65 o 
  10  11   1      502.76      497.55     14.82 o 
  11  11   1      169.34      174.93     22.99 o 
  12  11   1      159.46      181.70     27.27 o 
  13  11   1      155.27      160.10     24.59 o 
   0  12   1     6030.29     5605.28     75.61 o 
   1  12   1      663.56      734.65      8.93 o 
   2  12   1       17.77       17.74      2.80 o 
   3  12   1       36.43       31.39      3.26 o 
   4  12   1      147.99      134.92      3.36 o 
   5  12   1      167.41      183.43      4.62 o 
   6  12   1      314.91      266.87     15.22 o 
   7  12   1      817.74      792.87     21.52 o 
   8  12   1      334.93      360.58     20.87 o 
   9  12   1      150.64      169.15     13.94 o 
  10  12   1      119.73      106.04     17.28 o 
  11  12   1        6.94       16.25     15.72 o 
  12  12   1      358.79      372.14     31.30 o 
   1  13   1      970.79      953.76     11.03 o 
   2  13   1      925.83      902.03     10.63 o 
   3  13   1     2100.81     1927.99     18.23 o 
   4  13   1      400.71      338.06      7.28 o 
   5  13   1     2919.73     2620.69     21.83 o 
   6  13   1      185.97      164.25      7.17 o 
   7  13   1       91.12       82.31      8.70 o 
   8  13   1      245.70      265.67     11.29 o 
   9  13   1     2036.87     1989.22     64.87 o 
  10  13   1      583.47      571.96     36.08 o 
  11  13   1     1308.00     1280.50     50.64 o 
   0  14   1        7.50       29.35      7.35 o 
   1  14   1     1316.20     1480.15     15.35 o 
   2  14   1     1476.48     1480.92     15.99 o 
   3  14   1      661.89      632.96      8.68 o 
   4  14   1      522.27      525.47      6.90 o 
   5  14   1      221.85      237.21      4.32 o 
   6  14   1     1057.65     1009.89     19.87 o 
   7  14   1     2937.32     3034.57     60.24 o 
   8  14   1      316.42      408.62     28.17 o 
   9  14   1     1130.04     1233.42     51.33 o 
  10  14   1      115.68      105.57     20.95 o 
  11  14   1        9.15       15.55     17.69 o 
   1  15   1      101.23      110.40      5.59 o 
   2  15   1     1085.15     1015.06     13.24 o 
   3  15   1     3448.67     3530.23     35.46 o 
   4  15   1      538.48      546.33     13.72 o 
   5  15   1     3498.74     3471.66     39.63 o 
   6  15   1      125.70      136.77      9.42 o 
   7  15   1      172.25      181.47     17.71 o 
   8  15   1       85.41      113.67     23.38 o 
   9  15   1     1037.58     1079.92     55.74 o 
  10  15   1      120.79      120.40     27.69 o 
   0  16   1     1991.47     2021.15     37.52 o 
   1  16   1      484.38      495.19      9.19 o 
   2  16   1       15.75       25.92      4.24 o 
   3  16   1      105.11      141.32      5.59 o 
   4  16   1      276.79      271.81      9.12 o 
   5  16   1      346.37      385.57     23.77 o 
   6  16   1       52.31       25.05     20.02 o 
   7  16   1      646.14      653.75     67.97 o 
   8  16   1        1.54       25.78     23.74 o 
   1  17   1        2.27        8.57      4.49 o 
   2  17   1       33.17       30.72      5.34 o 
   3  17   1        2.55        5.67      3.47 o 
   4  17   1      196.94      186.88     12.88 o 
   5  17   1        9.57        9.09     12.52 o 
   6  17   1       18.73       27.83     18.01 o 
   7  17   1       10.54       19.78     18.32 o 
   0  18   1     1259.90     1255.69     28.89 o 
   1  18   1      439.90      434.52     11.56 o 
   2  18   1       57.11       52.64      5.20 o 
   3  18   1       45.91       36.27     13.92 o 
   4  18   1      102.74      113.36     16.22 o 
   5  18   1       62.95       82.20     14.45 o 
   1  19   1      330.08      314.98      9.46 o 
   2  19   1        3.05        7.55     12.25 o 
   1   0   2    43458.11     3632.35     53.23 o 
   2   0   2    48628.82    60777.19   2278.51 o 
   3   0   2     3883.25     3922.05     32.68 o 
   4   0   2     3088.37     3449.44     30.73 o 
   5   0   2     1086.32     1246.01     11.08 o 
   6   0   2    51504.46    63606.08   1836.27 o 
   7   0   2    29823.71    32199.44    655.45 o 
   8   0   2     5041.96     4945.01     69.09 o 
   9   0   2     7517.59     7564.50    108.93 o 
  10   0   2        6.37        5.59      4.28 o 
  11   0   2      173.19      184.25      7.82 o 
  12   0   2      174.01      176.84      9.30 o 
  13   0   2     1183.25     1164.91     27.60 o 
  14   0   2     2376.67     2467.61     39.04 o 
  15   0   2     2744.42     2751.11     49.20 o 
  16   0   2     2562.27     2521.48     45.95 o 
   1   1   2     5467.52     5196.66    144.50 o 
   2   1   2    48121.91    59836.85   1325.61 o 
   3   1   2     2300.74     2349.40     14.82 o 
   4   1   2     1862.54     1651.38      9.57 o 
   5   1   2     3389.70     3096.05     21.29 o 
   6   1   2     8047.79     8441.59     76.39 o 
   7   1   2        1.01        4.98      2.13 o 
   8   1   2     2195.28     2312.64     17.78 o 
   9   1   2     7723.81     7898.79     79.16 o 
  10   1   2     1334.62     1397.76     14.42 o 
  11   1   2     2753.53     2783.41     29.07 o 
  12   1   2     1934.40     1995.72     25.99 o 
  13   1   2     1210.60     1239.82     16.36 o 
  14   1   2       52.41       36.83      4.62 o 
  15   1   2      202.92      204.00      8.83 o 
  16   1   2       52.80       46.03      6.49 o 
   0   2   2   101883.35   110828.21   3712.20 o 
   1   2   2     8164.20     8390.82    130.65 o 
   2   2   2       12.34       16.60      1.71 o 
   3   2   2      868.58      887.36      6.67 o 
   4   2   2        2.78       13.15      1.28 o 
   5   2   2      948.30      985.00      6.69 o 
   6   2   2       75.08       99.07      3.03 o 
   7   2   2     5974.12     5945.84     65.50 o 
   8   2   2     7206.05     7690.97     72.56 o 
   9   2   2        6.13       13.53      2.92 o 
  10   2   2     5505.12     5542.00     57.73 o 
  11   2   2      549.69      549.73     10.05 o 
  12   2   2        3.87        4.35      3.48 o 
  13   2   2      339.32      364.53      9.58 o 
  14   2   2      368.22      353.65      8.78 o 
  15   2   2      282.27      269.14      9.65 o 
  16   2   2      100.91      100.65     11.02 o 
   1   3   2      566.87      683.14      5.65 o 
   2   3   2     4840.91     5054.93     37.53 o 
   3   3   2    17546.32    20096.47    262.86 o 
   4   3   2    12437.44    13539.74    145.66 o 
   5   3   2     1128.87     1263.04      8.86 o 
   6   3   2     2680.42     2862.54     19.65 o 
   7   3   2       33.63       62.28      5.15 o 
   8   3   2     2342.35     2416.34     23.97 o 
   9   3   2      430.40      452.40      8.54 o 
  10   3   2      717.04      800.70     10.20 o 
  11   3   2       59.71       61.42      4.59 o 
  12   3   2      316.84      323.17      6.86 o 
  13   3   2      433.12      426.39      8.27 o 
  14   3   2      256.96      269.57      9.17 o 
  15   3   2        0.34       12.28      7.47 o 
   0   4   2    62247.81    64747.09   1595.98 o 
   1   4   2     9504.61     9019.78     71.09 o 
   2   4   2     7080.96     6694.75     55.86 o 
   3   4   2     2678.81     2884.56     23.50 o 
   4   4   2      649.04      575.95      5.35 o 
   5   4   2     6332.26     6572.58     58.35 o 
   6   4   2     4973.22     4724.05     37.12 o 
   7   4   2     5825.71     5823.30     48.35 o 
   8   4   2     2047.25     2025.25     14.54 o 
   9   4   2     1508.90     1597.33     15.54 o 
  10   4   2      967.43      948.09     11.58 o 
  11   4   2      247.81      254.39      5.33 o 
  12   4   2      311.21      330.90      5.96 o 
  13   4   2      672.25      667.72     14.23 o 
  14   4   2     1151.09     1072.93     17.58 o 
  15   4   2      192.24      182.89     13.09 o 
   1   5   2     1313.69     1449.08      8.11 o 
   2   5   2      449.60      507.61      3.60 o 
   3   5   2       53.72       49.42      2.74 o 
   4   5   2     3081.66     2529.03     18.65 o 
   5   5   2     4908.92     4440.66     35.60 o 
   6   5   2       29.34       96.42      4.86 o 
   7   5   2     5201.53     5457.24     52.07 o 
   8   5   2     5587.87     5675.47     50.56 o 
   9   5   2      357.82      331.00      7.34 o 
  10   5   2     1171.47     1154.12     10.35 o 
  11   5   2     1992.95     2070.20     17.34 o 
  12   5   2      784.90      782.72     12.41 o 
  13   5   2      863.86      867.96     15.20 o 
  14   5   2     1235.22     1249.59     28.12 o 
  15   5   2        3.86       17.61     13.11 o 
   0   6   2    11909.91    10708.41    153.41 o 
   1   6   2    10534.22    10313.30     94.15 o 
   2   6   2     9941.52     9821.17     90.37 o 
   3   6   2     1452.93     1342.14     12.03 o 
   4   6   2     1554.40     1657.75     18.15 o 
   5   6   2     2065.01     2051.38     18.46 o 
   6   6   2     1474.12     1366.77     14.54 o 
   7   6   2     6756.24     6610.77     62.38 o 
   8   6   2     2362.10     2365.90     25.90 o 
   9   6   2     7875.26     8230.56     98.10 o 
  10   6   2     1693.77     1674.81     19.89 o 
  11   6   2      219.78      201.34      4.74 o 
  12   6   2      767.25      769.34     18.15 o 
  13   6   2      290.06      319.36     19.35 o 
  14   6   2     1403.46     1427.90     42.22 o 
  15   6   2     1576.49     1537.13     48.53 o 
   1   7   2     6784.03     6499.85     65.53 o 
   2   7   2    20900.97    20375.58    307.11 o 
   3   7   2    15398.63    15717.02    199.01 o 
   4   7   2     1108.23      969.65      9.54 o 
   5   7   2     3590.49     3625.72     35.69 o 
   6   7   2     1394.21     1304.74     14.44 o 
   7   7   2      290.51      299.69      6.03 o 
   8   7   2      268.07      277.31      6.12 o 
   9   7   2     1058.97     1059.28     15.34 o 
  10   7   2     5414.08     5655.61     76.99 o 
  11   7   2      493.50      482.87     12.53 o 
  12   7   2     2433.26     2371.39     42.71 o 
  13   7   2       17.82       11.03     10.31 o 
  14   7   2       92.10      108.73     14.32 o 
  15   7   2      252.08      215.98     39.20 o 
   0   8   2       26.79       27.02      7.23 o 
   1   8   2     4989.66     5023.81     48.08 o 
   2   8   2      250.09      227.98      4.74 o 
   3   8   2     2353.00     2421.50     21.29 o 
   4   8   2     5629.51     5709.04     52.91 o 
   5   8   2       41.45       66.39      8.57 o 
   6   8   2      989.57      967.14     15.32 o 
   7   8   2     3771.12     3756.58     64.18 o 
   8   8   2      227.48      271.49     12.20 o 
   9   8   2        1.36       -3.28      6.69 o 
  10   8   2      182.67      178.61      9.29 o 
  11   8   2      110.44      124.99      8.81 o 
  12   8   2      816.64      853.72     26.99 o 
  13   8   2       16.36       31.70     11.77 o 
  14   8   2       19.42       32.14     26.43 o 
   1   9   2      597.15      668.18      8.21 o 
   2   9   2     5256.46     5278.90     59.03 o 
   3   9   2     5178.73     5320.95     56.83 o 
   4   9   2       48.86       77.06      3.81 o 
   5   9   2      157.36      200.96     15.28 o 
   6   9   2      219.51      294.27     12.72 o 
   7   9   2      524.72      521.07     24.45 o 
   8   9   2     1077.42     1147.71     33.84 o 
   9   9   2      109.99       72.89     14.27 o 
  10   9   2      280.14      326.99     15.73 o 
  11   9   2     1214.41     1295.72     97.42 o 
  12   9   2       46.12       36.23     12.94 o 
  13   9   2        5.46       14.77     19.64 o 
  14   9   2        1.04        1.05     22.15 o 
   0  10   2      793.50      782.96     13.12 o 
   1  10   2     8432.86     7833.15     93.36 o 
   2  10   2     1775.09     1710.36     18.77 o 
   3  10   2     1110.52     1190.04     12.00 o 
   4  10   2      190.60      191.80      6.15 o 
   5  10   2     2608.66     2598.24     22.69 o 
   6  10   2     8393.00     8387.15    115.04 o 
   7  10   2     2063.81     2033.19     43.42 o 
   8  10   2      196.58      215.56     15.58 o 
   9  10   2      644.17      708.02     27.02 o 
  10  10   2       49.55       34.02      8.40 o 
  11  10   2       14.09       10.42      7.01 o 
  12  10   2      182.46      190.62     26.00 o 
  13  10   2      534.41      498.75     57.75 o 
   1  11   2      694.03      553.84     10.78 o 
   2  11   2     7663.38     7209.57     73.12 o 
   3  11   2     6368.15     6170.91     58.24 o 
   4  11   2     1961.26     1988.51     16.19 o 
   5  11   2      848.03      916.75     15.08 o 
   6  11   2      106.85      105.58      5.73 o 
   7  11   2       42.69       29.04      9.11 o 
   8  11   2        4.06       36.16     18.04 o 
   9  11   2      788.71      805.18     33.23 o 
  10  11   2     2542.71     2588.39     48.00 o 
  11  11   2     2669.92     2658.26     98.65 o 
  12  11   2     1329.44     1311.84     57.40 o 
  13  11   2      259.07      283.68     37.08 o 
   0  12   2     4165.45     4275.48     59.87 o 
   1  12   2     5030.04     4795.05     47.63 o 
   2  12   2      486.35      498.25      9.21 o 
   3  12   2     2040.85     2034.76     18.24 o 
   4  12   2     1306.88     1335.99     14.64 o 
   5  12   2     2488.64     2397.00     19.11 o 
   6  12   2       12.23       12.98      2.69 o 
   7  12   2       96.94       99.43     13.91 o 
   8  12   2     1987.92     1980.48     52.62 o 
   9  12   2     2560.06     2668.42     61.39 o 
  10  12   2     1752.12     1794.78     62.30 o 
  11  12   2      248.27      285.14     27.54 o 
  12  12   2      709.41      702.61     42.52 o 
   1  13   2        2.93        8.80      3.35 o 
   2  13   2      266.85      239.61      5.36 o 
   3  13   2     1451.45     1527.38     17.64 o 
   4  13   2     3026.08     2951.08     27.41 o 
   5  13   2        6.30        5.22      1.98 o 
   6  13   2      183.51      174.38      7.06 o 
   7  13   2      195.08      175.95     20.66 o 
   8  13   2      825.55      784.84     31.67 o 
   9  13   2       29.82        7.43     12.29 o 
  10  13   2       87.00      130.97     24.52 o 
  11  13   2      441.43      493.44     31.66 o 
   0  14   2       72.75       84.96      9.68 o 
   1  14   2     1227.78     1335.43     14.34 o 
   2  14   2      183.45      170.28      5.35 o 
   3  14   2        1.22        6.69      3.58 o 
   4  14   2       10.49        8.40      2.65 o 
   5  14   2       16.26       22.36      2.02 o 
   6  14   2      128.57      119.21      7.84 o 
   7  14   2       32.58       45.57      7.50 o 
   8  14   2       12.90       20.39     12.72 o 
   9  14   2       40.87       74.17     16.12 o 
  10  14   2       62.10       56.49     19.07 o 
   1  15   2      146.43      137.85      7.91 o 
   2  15   2      223.89      193.84     12.70 o 
   3  15   2      433.39      425.23      8.86 o 
   4  15   2     2773.18     2762.06     27.19 o 
   5  15   2      573.15      575.05     15.40 o 
   6  15   2      788.94      953.35     45.20 o 
   7  15   2      154.52      163.37     14.29 o 
   8  15   2      510.02      498.22     44.89 o 
   9  15   2       63.44       43.98     21.16 o 
  10  15   2      167.62      193.36     75.92 o 
   0  16   2     3084.16     2925.14     49.61 o 
   1  16   2     1003.31     1015.63     14.34 o 
   2  16   2      564.95      587.28     10.09 o 
   3  16   2        1.21        5.61      3.47 o 
   4  16   2        4.79        0.24      3.52 o 
   5  16   2      270.72      294.24     30.84 o 
   6  16   2      192.28      213.65     19.59 o 
   7  16   2     1129.06     1154.67     47.56 o 
   8  16   2      489.86      508.93     33.31 o 
   1  17   2      422.22      416.13      8.87 o 
   2  17   2     2711.25     2695.30     36.20 o 
   3  17   2     1993.22     1955.58     26.59 o 
   4  17   2      526.19      577.09     21.58 o 
   5  17   2      714.00      793.26     25.52 o 
   6  17   2      313.77      335.60     36.30 o 
   7  17   2       17.93        5.32     16.29 o 
   0  18   2      774.40      750.64     22.03 o 
   1  18   2     1069.00      963.76     20.79 o 
   2  18   2     1492.61     1424.81     21.54 o 
   3  18   2       98.98      109.15     14.89 o 
   4  18   2       69.99       69.69     14.32 o 
   5  18   2      781.65      728.86     35.10 o 
   1  19   2       38.28       35.51      8.12 o 
   1   1   3     1497.32     1513.18     10.69 o 
   2   1   3    55134.28    63469.18   1345.16 o 
   3   1   3      143.16      156.55      4.27 o 
   4   1   3     7095.78     8020.62     68.82 o 
   5   1   3      160.50      185.47      4.70 o 
   6   1   3     8143.57     8661.00     83.40 o 
   7   1   3      828.73      810.05      8.72 o 
   8   1   3      862.15      870.25      9.52 o 
   9   1   3      377.43      364.50      5.65 o 
  10   1   3     5173.98     5330.20     54.45 o 
  11   1   3        2.70       10.63      3.87 o 
  12   1   3     2406.06     2486.08     28.30 o 
  13   1   3        5.56        7.71      4.30 o 
  14   1   3      609.74      568.72     11.53 o 
  15   1   3      178.91      183.43      8.86 o 
   0   2   3      635.57      777.43     11.46 o 
   1   2   3     1738.38     1728.18     17.28 o 
   2   2   3    19888.46    20107.57    471.19 o 
   3   2   3     2630.85     2395.11     16.30 o 
   4   2   3     4336.68     4578.08     32.57 o 
   5   2   3     1416.53     1357.44     10.02 o 
   6   2   3    34638.25    38743.16    667.13 o 
   7   2   3     2942.71     2827.90     21.84 o 
   8   2   3     9619.02     9712.04     95.16 o 
   9   2   3     1559.28     1511.08     17.40 o 
  10   2   3       48.16       60.74      4.29 o 
  11   2   3       96.34       86.96      4.71 o 
  12   2   3      392.66      359.43      7.36 o 
  13   2   3      601.61      606.27     10.50 o 
  14   2   3     2543.22     2559.46     35.10 o 
  15   2   3      348.30      390.88     21.23 o 
   1   3   3     1118.43     1132.07      9.44 o 
   2   3   3       57.49       93.55      5.72 o 
   3   3   3      143.24      215.46      4.42 o 
   4   3   3    18398.91    17260.28    208.40 o 
   5   3   3     6681.54     6868.81     60.45 o 
   6   3   3    21747.74    22642.11    325.24 o 
   7   3   3      131.11      177.00      3.85 o 
   8   3   3      810.18      746.06      7.39 o 
   9   3   3      249.31      283.88      8.69 o 
  10   3   3     5603.89     5622.09     57.47 o 
  11   3   3      439.18      431.08      7.15 o 
  12   3   3     3011.10     3097.53     33.12 o 
  13   3   3      231.52      243.35      7.54 o 
  14   3   3     1700.79     1676.75     20.93 o 
  15   3   3      112.22       78.88     17.71 o 
   0   4   3    27344.53    27295.53    538.57 o 
   1   4   3     1857.73     1780.56     11.25 o 
   2   4   3     4292.33     4514.81     33.28 o 
   3   4   3      788.56      839.50      6.67 o 
   4   4   3      120.99      110.27      3.23 o 
   5   4   3      311.39      284.92      3.24 o 
   6   4   3      734.44      663.04      7.70 o 
   7   4   3     3568.17     3527.66     34.89 o 
   8   4   3     7109.60     7241.62     70.60 o 
   9   4   3      125.05      124.38      5.33 o 
  10   4   3     5016.72     5063.79     52.39 o 
  11   4   3      696.51      658.08      8.07 o 
  12   4   3     1316.49     1320.58     14.21 o 
  13   4   3      159.78      151.15      9.90 o 
  14   4   3     1261.03     1216.89     22.54 o 
  15   4   3      104.17       46.39     19.15 o 
   1   5   3       73.62      139.72      2.85 o 
   2   5   3    16617.18    17452.98    226.85 o 
   3   5   3     2520.88     2466.48     17.71 o 
   4   5   3    11105.03    12008.77    129.91 o 
   5   5   3       15.02       39.02      2.21 o 
   6   5   3     3737.08     4023.11     41.93 o 
   7   5   3       21.83       17.28      4.23 o 
   8   5   3      792.07      743.42      8.97 o 
   9   5   3     1126.40     1120.65     10.53 o 
  10   5   3      198.47      218.27      7.32 o 
  11   5   3      177.64      182.47      3.94 o 
  12   5   3      707.79      696.36     11.33 o 
  13   5   3      149.79      136.30      7.21 o 
  14   5   3       34.50       26.47     13.95 o 
  15   5   3       13.06        3.23     10.10 o 
   0   6   3     3566.34     3329.50     32.88 o 
   1   6   3    19734.64    20430.69    246.60 o 
   2   6   3     2334.18     2521.28     18.04 o 
   3   6   3      520.46      562.29      5.93 o 
   4   6   3      870.52      920.21      8.14 o 
   5   6   3      801.54      727.70      6.07 o 
   6   6   3      219.68      198.02      3.88 o 
   7   6   3     2401.56     2293.99     24.47 o 
   8   6   3     1382.49     1434.20     73.24 o 
   9   6   3        0.24       -2.42      2.42 o 
  10   6   3     2799.01     2579.02     48.69 o 
  11   6   3      227.70      226.29     21.58 o 
  12   6   3      939.07      934.93     34.12 o 
  13   6   3        8.81       10.28      8.37 o 
  14   6   3       59.31       73.10     17.21 o 
  15   6   3        2.19       63.96     32.50 o 
   1   7   3       34.77       39.00      2.09 o 
   2   7   3      941.49      986.05      8.06 o 
   3   7   3     5627.15     5755.44     53.15 o 
   4   7   3     9928.18     9831.58    101.85 o 
   5   7   3     1029.98     1098.61      9.17 o 
   6   7   3     4264.61     4206.96     47.19 o 
   7   7   3       19.84       20.81      5.38 o 
   8   7   3     1393.20     1340.62     22.09 o 
   9   7   3      269.56      262.48     33.50 o 
  10   7   3     1980.41     1955.46     31.26 o 
  11   7   3      252.23      248.82     12.26 o 
  12   7   3      679.79      707.89     24.50 o 
  13   7   3       58.07       51.83     13.87 o 
  14   7   3      874.67      922.51     43.48 o 
   0   8   3      220.00      153.31      6.37 o 
   1   8   3     3006.31     3159.09     23.88 o 
   2   8   3     8424.03     8278.58     79.91 o 
   3   8   3     2784.14     2725.54     24.94 o 
   4   8   3       18.14       23.52      3.03 o 
   5   8   3      197.99      201.36      4.88 o 
   6   8   3    15209.11    15233.85    246.68 o 
   7   8   3      567.90      560.47      9.95 o 
   8   8   3     2982.77     2946.82     61.24 o 
   9   8   3     1146.19     1173.95     39.82 o 
  10   8   3        7.32       10.53      6.96 o 
  11   8   3      258.00      245.65     13.36 o 
  12   8   3      384.73      387.34     20.90 o 
  13   8   3       30.54       22.35     12.16 o 
  14   8   3     1743.49     1875.60     57.66 o 
   1   9   3     1844.99     1899.36     18.15 o 
   2   9   3    26927.68    25100.61    445.38 o 
   3   9   3      541.55      497.47      6.44 o 
   4   9   3     9928.00     9830.41    134.93 o 
   5   9   3     3477.58     3411.90     30.80 o 
   6   9   3      490.90      502.53     10.66 o 
   7   9   3       15.28       27.33      3.68 o 
   8   9   3      379.49      402.01     16.56 o 
   9   9   3      888.73      770.96     31.58 o 
  10   9   3     7714.77     5531.57   1045.72 o 
  11   9   3      262.05      303.17     21.19 o 
  12   9   3     3357.99     3261.12     75.61 o 
  13   9   3      611.21      627.17     26.66 o 
  14   9   3       50.14       41.57     21.46 o 
   0  10   3     3902.43     3649.42     54.37 o 
   1  10   3     2257.19     2396.31     23.49 o 
   2  10   3     2906.45     2831.79     30.33 o 
   3  10   3       56.99       56.97      3.85 o 
   4  10   3      945.30      977.14     15.35 o 
   5  10   3       71.14       57.61      2.97 o 
   6  10   3     1985.12     1996.12     30.64 o 
   7  10   3      753.69      810.55     23.98 o 
   8  10   3      678.71      672.55     24.62 o 
   9  10   3       72.58       95.02     15.08 o 
  10  10   3      294.55      332.24     24.78 o 
  11  10   3       10.12       18.60      7.53 o 
  12  10   3       69.15       66.99     11.49 o 
  13  10   3       32.50       52.71     24.42 o 
   1  11   3        0.10        1.31      2.95 o 
   2  11   3     1118.91     1057.68     13.45 o 
   3  11   3     1353.51     1317.31     13.81 o 
   4  11   3     2773.22     2877.95     30.55 o 
   5  11   3        2.69        6.93      2.78 o 
   6  11   3        1.77        1.92      2.81 o 
   7  11   3        0.47       -7.77      7.77 o 
   8  11   3     1267.16     1287.27     48.86 o 
   9  11   3       98.36      112.87     17.50 o 
  10  11   3      260.73      205.76     25.38 o 
  11  11   3      111.55      113.11     12.58 o 
  12  11   3       88.02       87.66     35.10 o 
  13  11   3        2.72      -15.42     22.51 o 
   0  12   3      165.50      172.91     10.11 o 
   1  12   3       35.91       31.40      3.93 o 
   2  12   3     2986.94     2912.58     29.59 o 
   3  12   3       84.64       89.36      5.26 o 
   4  12   3      602.68      568.70      8.53 o 
   5  12   3       18.23       12.45      3.59 o 
   6  12   3     3674.28     3588.87     55.73 o 
   7  12   3       85.47      202.39     67.82 o 
   8  12   3     1029.65     1073.87     37.28 o 
   9  12   3       44.88      296.51    152.21 o 
  10  12   3       71.28       76.01     17.60 o 
  11  12   3        8.06       12.43     12.32 o 
  12  12   3      192.27      192.11     33.93 o 
   1  13   3      112.31      103.76      4.65 o 
   2  13   3     1780.82     1669.53     17.36 o 
   3  13   3     2631.36     2528.60     23.73 o 
   4  13   3     4285.63     4314.59     44.56 o 
   5  13   3     1150.00     1094.76     16.54 o 
   6  13   3     2656.69     2663.13     34.68 o 
   7  13   3       19.22       28.01     10.25 o 
   8  13   3      751.50      739.43     36.68 o 
   9  13   3      204.41      219.79     19.97 o 
  10  13   3      732.34      802.10     42.13 o 
  11  13   3      369.17      298.78     89.59 o 
   0  14   3     8878.72     8771.06    160.35 o 
   1  14   3      195.98      166.87      5.63 o 
   2  14   3      738.38      740.62     12.07 o 
   3  14   3      110.28      122.90      4.40 o 
   4  14   3      532.92      515.04      9.76 o 
   5  14   3      502.79      477.87      9.65 o 
   6  14   3      233.37      224.97     12.59 o 
   7  14   3      661.91      683.33     32.17 o 
   8  14   3     2193.33     2241.42     72.14 o 
   9  14   3      213.31      204.97     19.93 o 
  10  14   3     1320.54     1369.69     51.20 o 
   1  15   3      277.55      268.24      8.93 o 
   2  15   3     2933.93     2889.29     30.95 o 
   3  15   3      209.58      214.24      6.27 o 
   4  15   3     5663.04     5461.66     62.10 o 
   5  15   3      668.75      678.98     37.51 o 
   6  15   3     1099.49     1172.89     85.15 o 
   7  15   3       19.64       25.63      8.79 o 
   8  15   3       27.19       13.27     11.62 o 
   9  15   3      128.55      104.71     19.66 o 
   0  16   3      222.72      243.45     12.46 o 
   1  16   3       47.93       51.74      4.74 o 
   2  16   3      977.05     1025.82     13.39 o 
   3  16   3       32.31       26.46      3.55 o 
   4  16   3        3.94        1.89      4.29 o 
   5  16   3       89.94       74.50      9.64 o 
   6  16   3     1643.55     1697.70     46.76 o 
   7  16   3      225.92      227.65     26.65 o 
   8  16   3      232.20      225.69     24.90 o 
   1  17   3       18.46       13.16      4.07 o 
   2  17   3       86.40       92.22      6.06 o 
   3  17   3        6.29        7.05      4.50 o 
   4  17   3        6.83        5.92     13.54 o 
   5  17   3       21.82       28.65     16.89 o 
   6  17   3       30.79        3.35     19.84 o 
   7  17   3       66.63       64.86     17.96 o 
   0  18   3      390.32      407.01     14.30 o 
   1  18   3        2.62       -1.62      6.69 o 
   2  18   3      534.07      571.15     14.17 o 
   3  18   3       79.89       78.33     12.80 o 
   4  18   3        9.12        8.13     13.37 o 
   5  18   3       21.50       38.03     59.27 o 
   0   0   4     2151.57     2062.41     32.01 o 
   1   0   4    23049.53    23231.13    484.36 o 
   2   0   4     1258.22     1261.72     25.67 o 
   3   0   4      167.54      191.26      8.39 o 
   4   0   4      534.83      470.35      8.74 o 
   5   0   4     7702.32     7468.07    117.64 o 
   6   0   4     9107.38     9225.90    138.66 o 
   7   0   4    38679.91    41483.41   1144.25 o 
   8   0   4     1396.26     1469.37     21.12 o 
   9   0   4     7056.27     7235.73    114.87 o 
  10   0   4    12227.50    12125.50    206.42 o 
  11   0   4      584.92      591.97     16.20 o 
  12   0   4     2037.64     2186.77     34.98 o 
  13   0   4     4446.32     4626.09     86.21 o 
  14   0   4        1.48       -0.26      8.35 o 
  15   0   4     2467.64     2459.95     60.43 o 
   1   1   4     6706.78     6619.41     63.98 o 
   2   1   4    16524.58    16821.38    219.60 o 
   3   1   4     9073.89     8834.32     91.97 o 
   4   1   4     4199.74     4414.62     35.63 o 
   5   1   4    17933.67    18259.97    237.92 o 
   6   1   4      141.25       93.72      3.17 o 
   7   1   4     1313.20     1299.44     14.20 o 
   8   1   4      493.72      540.81      7.95 o 
   9   1   4     2610.81     2639.13     26.74 o 
  10   1   4      112.90      121.11      4.66 o 
  11   1   4     2567.20     2608.20     28.16 o 
  12   1   4       19.70       21.61      5.15 o 
  13   1   4     1683.64     1726.73     24.62 o 
  14   1   4       45.93       41.17      6.17 o 
  15   1   4      152.39      164.00      8.21 o 
   0   2   4     6379.17     6078.06     88.39 o 
   1   2   4     1237.16     1154.11      9.92 o 
   2   2   4     1299.75     1214.18     10.11 o 
   3   2   4     3964.76     4161.54     37.14 o 
   4   2   4     1691.10     1835.01     12.53 o 
   5   2   4     3056.26     2990.28     22.71 o 
   6   2   4     5547.13     5638.84     50.57 o 
   7   2   4     5205.89     5101.83     51.74 o 
   8   2   4       57.72       94.43      4.63 o 
   9   2   4     2502.05     2437.14     24.46 o 
  10   2   4     2810.88     2657.46     25.08 o 
  11   2   4      164.39      156.39      6.97 o 
  12   2   4       38.06       37.17      4.89 o 
  13   2   4      150.13      174.12      8.43 o 
  14   2   4       76.19       59.76      5.70 o 
  15   2   4      944.35      933.47     20.49 o 
   1   3   4     1180.18     1253.31     10.33 o 
   2   3   4     8670.97     8534.36     85.57 o 
   3   3   4     1020.60     1120.75      8.69 o 
   4   3   4     3094.99     3617.08     25.46 o 
   5   3   4       42.83       48.03      2.25 o 
   6   3   4       28.13       22.29      2.75 o 
   7   3   4        0.43        5.63      2.94 o 
   8   3   4     3876.59     3943.47     41.04 o 
   9   3   4      177.18      188.55      4.52 o 
  10   3   4     2038.00     2014.40     20.85 o 
  11   3   4      265.90      300.55     11.54 o 
  12   3   4      508.18      519.00     10.03 o 
  13   3   4       26.60       24.73      6.19 o 
  14   3   4     1111.16     1060.57     20.16 o 
  15   3   4       47.22       45.68      8.38 o 
   0   4   4    12451.08    14009.74    219.09 o 
   1   4   4    28286.88    29003.79    428.06 o 
   2   4   4     1183.04     1417.13     13.57 o 
   3   4   4     6911.08     7039.11     67.71 o 
   4   4   4     1055.59     1161.55     10.94 o 
   5   4   4     1666.96     1605.39     12.54 o 
   6   4   4      381.75      333.81      4.63 o 
   7   4   4     3301.87     3275.29     33.18 o 
   8   4   4       88.67       90.92      4.37 o 
   9   4   4     6482.72     6580.28     69.60 o 
  10   4   4     2711.07     2598.92     25.92 o 
  11   4   4      455.93      465.51     16.56 o 
  12   4   4       61.76       70.11      5.87 o 
  13   4   4      594.19      599.42     10.76 o 
  14   4   4       23.57       28.46      7.98 o 
  15   4   4      692.31      701.17     22.04 o 
   1   5   4       13.67       34.34      3.25 o 
   2   5   4     3794.33     3759.77     30.21 o 
   3   5   4    16654.22    15898.70    193.05 o 
   4   5   4      156.62      156.13      3.79 o 
   5   5   4    11367.78    11049.57    127.03 o 
   6   5   4      598.95      598.60      7.75 o 
   7   5   4       48.85       50.96      4.31 o 
   8   5   4     2823.62     2754.34     25.34 o 
   9   5   4     2226.37     2192.24     26.70 o 
  10   5   4      183.31      187.24      7.63 o 
  11   5   4     6734.37     6797.79     81.77 o 
  12   5   4      746.26      719.62     16.19 o 
  13   5   4     2015.88     2009.09     36.27 o 
  14   5   4     1115.69     1147.76     34.92 o 
  15   5   4        2.27        1.36      9.30 o 
   0   6   4      405.79      405.37      6.41 o 
   1   6   4    37201.92    37119.48    641.63 o 
   2   6   4       18.93       11.93      2.73 o 
   3   6   4     3744.83     3773.95     32.23 o 
   4   6   4      168.84      190.85      5.90 o 
   5   6   4      318.58      267.64      6.15 o 
   6   6   4      190.72      178.40      8.83 o 
   7   6   4    12063.67    12245.61    189.24 o 
   8   6   4       72.34       83.09      3.28 o 
   9   6   4     4139.08     4235.29     72.44 o 
  10   6   4        2.24       24.74     11.42 o 
  11   6   4      474.54      477.12     13.13 o 
  12   6   4       59.84       44.95     10.78 o 
  13   6   4     1891.28     1944.02     40.20 o 
  14   6   4       19.51       23.24      9.77 o 
  15   6   4     1329.56     1354.31     38.03 o 
   1   7   4     8411.09     8605.07     87.22 o 
   2   7   4     1202.91     1157.48      9.14 o 
   3   7   4     8559.40     8406.14     85.05 o 
   4   7   4      586.02      555.16      5.66 o 
   5   7   4     3535.30     3376.18     28.96 o 
   6   7   4      118.23      114.57      3.27 o 
   7   7   4       33.02       36.54      4.73 o 
   8   7   4     1730.88     1818.06     21.32 o 
   9   7   4     3661.39     3551.55     70.92 o 
  10   7   4      132.53      151.75      4.67 o 
  11   7   4     2437.38     2324.86     72.32 o 
  12   7   4       86.30      465.50    173.67 o 
  13   7   4     1076.32     1062.22     28.52 o 
  14   7   4      307.39      310.55     22.94 o 
   0   8   4       31.26       38.18      3.52 o 
   1   8   4     4764.12     5074.51     44.80 o 
   2   8   4        6.84       11.62      2.65 o 
   3   8   4     1024.16     1095.94     11.63 o 
   4   8   4      585.60      620.79      7.40 o 
   5   8   4      201.11      216.87      4.03 o 
   6   8   4     4047.81     4040.66     45.99 o 
   7   8   4       24.81       19.91      3.38 o 
   8   8   4      315.79      307.84      9.99 o 
   9   8   4      157.90      174.38      6.24 o 
  10   8   4     1621.43     1786.12    138.49 o 
  11   8   4       21.55       28.83      9.09 o 
  12   8   4      294.89      486.02    100.55 o 
  13   8   4       40.15       38.36     12.04 o 
  14   8   4       40.40       41.10     16.18 o 
   1   9   4        3.77        5.16      2.42 o 
   2   9   4      359.19      407.04      7.08 o 
   3   9   4      738.02      768.45     11.25 o 
   4   9   4      873.16      882.77     11.59 o 
   5   9   4     1499.94     1542.34     31.69 o 
   6   9   4        0.01        3.51      4.31 o 
   7   9   4      215.61      183.67      6.30 o 
   8   9   4     1026.66      891.99     22.55 o 
   9   9   4       86.14       80.12      6.11 o 
  10   9   4      425.56      386.67     42.08 o 
  11   9   4      262.54      278.49     15.00 o 
  12   9   4       87.66      300.19    110.11 o 
  13   9   4        8.86       11.38     13.10 o 
   0  10   4     2916.13     3047.61     37.78 o 
   1  10   4     2833.10     2708.16     24.70 o 
   2  10   4     5197.34     5176.24     60.76 o 
   3  10   4      520.32      490.66      7.99 o 
   4  10   4      647.32      664.34     10.46 o 
   5  10   4     4807.80     4787.79     52.44 o 
   6  10   4     5302.02     5211.12     67.18 o 
   7  10   4     1676.01     1748.77     35.02 o 
   8  10   4       20.58       27.01     10.36 o 
   9  10   4     4053.48     4265.75    101.21 o 
  10  10   4      399.43      417.28     34.38 o 
  11  10   4       36.74       33.32      9.14 o 
  12  10   4      166.04      157.05     13.12 o 
  13  10   4      565.04      647.68     34.99 o 
   1  11   4      911.60      901.27     11.87 o 
   2  11   4       19.96       17.50      4.69 o 
   3  11   4    15627.11    14995.29    252.78 o 
   4  11   4      177.59      156.75      5.68 o 
   5  11   4     5681.41     5719.39     67.97 o 
   6  11   4       80.94       85.35      7.57 o 
   7  11   4       97.96      110.54      4.88 o 
   8  11   4      454.34      468.37     20.09 o 
   9  11   4      799.40      790.88     54.39 o 
  10  11   4      228.79      260.46     28.19 o 
  11  11   4     3193.90     3302.29     69.91 o 
  12  11   4        6.13       16.49     22.21 o 
   0  12   4      210.56      242.64     11.03 o 
   1  12   4     5168.55     4953.26     55.97 o 
   2  12   4      589.68      586.30     11.35 o 
   3  12   4        4.48        6.49      4.45 o 
   4  12   4        3.99        2.11      4.51 o 
   5  12   4     1532.26     1460.61     14.51 o 
   6  12   4      447.23      454.88     12.24 o 
   7  12   4     3474.63     3351.57     65.42 o 
   8  12   4      419.40      515.36    106.27 o 
   9  12   4     1835.62     1720.34    343.76 o 
  10  12   4     1664.27     1711.58     58.59 o 
  11  12   4      164.79      117.68     31.25 o 
  12  12   4      269.50      364.78     40.95 o 
   1  13   4      875.64      892.89     13.54 o 
   2  13   4     3553.74     3456.92     43.07 o 
   3  13   4     3074.94     3132.75     73.52 o 
   4  13   4     1445.80     1433.96     27.10 o 
   5  13   4      795.16      827.44     22.41 o 
   6  13   4      282.46      258.32      9.37 o 
   7  13   4       45.20       42.45      5.11 o 
   8  13   4       34.56       30.99     13.68 o 
   9  13   4       87.66       88.82     25.34 o 
  10  13   4       81.73      246.51    152.16 o 
  11  13   4      541.85      586.97     35.06 o 
   0  14   4       25.65       11.68      6.32 o 
   1  14   4        2.86        9.21      4.85 o 
   2  14   4       80.21       89.75      8.01 o 
   3  14   4      105.90      124.81      5.37 o 
   4  14   4       11.82       21.52      4.42 o 
   5  14   4      643.07      602.11     11.39 o 
   6  14   4       22.22       32.66      5.98 o 
   7  14   4        4.17        0.77     10.39 o 
   8  14   4       70.93       65.97     15.08 o 
   9  14   4      144.75      185.25     21.91 o 
  10  14   4        5.13        4.74     13.97 o 
   1  15   4      511.62      534.45     10.53 o 
   2  15   4     1399.91     1316.53     18.51 o 
   3  15   4     1262.15     1253.63     17.43 o 
   4  15   4        0.13       -6.76      6.76 o 
   5  15   4      770.41      778.50     31.21 o 
   6  15   4       99.76       90.90     13.10 o 
   7  15   4       55.69       67.69     13.08 o 
   8  15   4      216.21      243.56     20.85 o 
   9  15   4      403.14      458.18     29.84 o 
   0  16   4        2.46        4.81      5.59 o 
   1  16   4     3158.05     3093.13     35.37 o 
   2  16   4       17.67       24.80      6.91 o 
   3  16   4      221.54      219.49      6.84 o 
   4  16   4       65.39       73.02      8.99 o 
   5  16   4      800.24      775.08     21.68 o 
   6  16   4        0.22        1.83     11.34 o 
   7  16   4      671.87      703.16     36.12 o 
   8  16   4        2.45       12.51     18.00 o 
   1  17   4      675.97      649.50     12.90 o 
   2  17   4      193.38      257.73      8.95 o 
   3  17   4     2807.24     2815.78     39.19 o 
   4  17   4       42.83       56.18     12.09 o 
   5  17   4      794.60      821.31     33.76 o 
   6  17   4       41.53       55.73     14.48 o 
   0  18   4      380.62      404.02     16.43 o 
   1  18   4     1885.16     1881.25     27.72 o 
   2  18   4      130.14      119.94      8.13 o 
   3  18   4      109.23       90.42      9.70 o 
   4  18   4      123.09      104.31     15.49 o 
   1   1   5      129.59      114.31      3.47 o 
   2   1   5    12630.61    13268.29    167.87 o 
   3   1   5     8299.37     8718.92     95.98 o 
   4   1   5      996.31      724.94      8.17 o 
   5   1   5      111.89      104.39      3.19 o 
   6   1   5     6443.85     6479.72     59.85 o 
   7   1   5        4.33       10.12      2.65 o 
   8   1   5     5216.29     5354.49     55.02 o 
   9   1   5      557.44      549.83      8.94 o 
  10   1   5       19.46       16.69      4.53 o 
  11   1   5      711.40      687.06     10.37 o 
  12   1   5      114.12      125.52      5.80 o 
  13   1   5       75.30       80.57      9.99 o 
  14   1   5     1872.32     1903.91     27.65 o 
  15   1   5        1.94        1.30      5.55 o 
   0   2   5    52543.73    54129.41   1637.53 o 
   1   2   5    14594.67    15083.58    197.93 o 
   2   2   5     7475.40     7449.92     76.64 o 
   3   2   5     2104.64     2186.45     19.51 o 
   4   2   5     1049.37     1006.84     12.61 o 
   5   2   5     1804.39     1803.47     14.57 o 
   6   2   5     4151.57     4162.61     39.12 o 
   7   2   5      371.80      347.13      6.01 o 
   8   2   5    14392.50    14632.13    207.05 o 
   9   2   5      531.84      542.43      9.60 o 
  10   2   5     2502.40     2501.67     27.52 o 
  11   2   5      230.35      238.06      6.25 o 
  12   2   5     2288.58     2254.18     37.16 o 
  13   2   5       82.06       77.17      6.09 o 
  14   2   5     1513.39     1494.34     21.88 o 
  15   2   5      144.65      136.13     14.49 o 
   1   3   5    10848.89    10942.91    129.14 o 
   2   3   5    16685.55    15791.78    213.17 o 
   3   3   5     8880.33     8800.07    100.80 o 
   4   3   5    37269.23    39264.32    711.19 o 
   5   3   5     6142.88     5903.26     52.35 o 
   6   3   5     3180.76     3205.22     27.57 o 
   7   3   5      361.52      364.09      7.15 o 
   8   3   5       57.14       71.55      4.30 o 
   9   3   5      151.52      150.28      5.09 o 
  10   3   5     5826.72     5804.21     69.54 o 
  11   3   5      646.87      625.77      8.99 o 
  12   3   5     3912.34     4019.84     49.14 o 
  13   3   5     1200.03     1135.35     21.32 o 
  14   3   5        2.83        0.53      4.98 o 
  15   3   5       21.54       13.77      8.18 o 
   0   4   5     7093.88     6929.22    106.09 o 
   1   4   5     2202.28     2221.80     19.00 o 
   2   4   5     3309.45     2781.79     23.77 o 
   3   4   5      486.51      540.90      6.01 o 
   4   4   5      236.17      256.12      5.43 o 
   5   4   5      122.11      167.33      3.29 o 
   6   4   5    16077.42    16283.97    214.08 o 
   7   4   5     1281.74     1250.03     13.30 o 
   8   4   5     6199.94     6086.12     72.53 o 
   9   4   5     1325.09     1293.93     16.38 o 
  10   4   5     1215.66     1156.43     17.72 o 
  11   4   5      561.91      548.42      9.66 o 
  12   4   5       35.69       42.66      4.27 o 
  13   4   5      216.77      244.87      8.71 o 
  14   4   5     1071.81     1085.11     27.80 o 
  15   4   5      391.64      433.61     28.84 o 
   1   5   5      307.76      317.26      4.34 o 
   2   5   5     6601.60     6730.77     62.89 o 
   3   5   5       60.76       84.23      3.37 o 
   4   5   5      224.73      220.97      6.41 o 
   5   5   5       74.13       69.72      2.78 o 
   6   5   5      280.89      315.48      5.21 o 
   7   5   5     1049.27      993.84     11.30 o 
   8   5   5      827.17      881.39     12.84 o 
   9   5   5       10.98       17.70      3.42 o 
  10   5   5      304.46      323.30      6.72 o 
  11   5   5      183.68      190.80      5.53 o 
  12   5   5      186.03      214.36     47.27 o 
  13   5   5      164.04      140.76     24.73 o 
  14   5   5       13.82        9.42      9.50 o 
  15   5   5       43.48       16.15      9.84 o 
   0   6   5      202.92      181.50      5.56 o 
   1   6   5      517.20      569.76     11.07 o 
   2   6   5      688.67      653.81      6.19 o 
   3   6   5       68.48      111.41      2.58 o 
   4   6   5     2007.05     2138.95     18.52 o 
   5   6   5     1130.74     1199.95     10.72 o 
   6   6   5     4847.41     4862.11     50.39 o 
   7   6   5     1148.64     1152.04     15.09 o 
   8   6   5     1905.39     1801.13     20.04 o 
   9   6   5       95.80       95.52      4.62 o 
  10   6   5     1934.61     1909.27     19.46 o 
  11   6   5       18.76       22.74      2.61 o 
  12   6   5        0.74        4.24      5.05 o 
  13   6   5        1.14       -8.64      9.10 o 
  14   6   5      147.22      115.07     26.60 o 
   1   7   5     1255.09     1421.11     13.77 o 
   2   7   5     2133.50     1772.20     14.41 o 
   3   7   5     3066.38     2915.86     23.09 o 
   4   7   5     3209.10     3080.90     27.66 o 
   5   7   5       17.66       15.58      3.38 o 
   6   7   5     1693.65     1641.86     15.02 o 
   7   7   5        5.06       11.99      2.17 o 
   8   7   5        3.19       14.23      3.09 o 
   9   7   5        7.27        0.48      5.31 o 
  10   7   5     3274.60     3192.98     51.85 o 
  11   7   5      609.87      532.57     27.09 o 
  12   7   5     1888.86     1747.75     49.12 o 
  13   7   5       89.70       80.82     13.41 o 
  14   7   5       83.65       81.11     21.04 o 
   0   8   5    19378.32    18865.41    375.40 o 
   1   8   5     6101.14     5915.72     57.12 o 
   2   8   5     6775.60     6854.17     70.60 o 
   3   8   5      277.34      277.41      5.48 o 
   4   8   5      102.14      100.13      3.37 o 
   5   8   5     2163.85     2224.59     22.23 o 
   6   8   5     2263.79     2322.77     24.61 o 
   7   8   5      330.80      375.97     10.59 o 
   8   8   5     7900.73     7743.05    111.73 o 
   9   8   5      800.28      717.11     19.54 o 
  10   8   5     2679.89     2573.52     78.98 o 
  11   8   5       82.89       87.11      8.69 o 
  12   8   5      951.48      981.23     28.31 o 
  13   8   5      323.63      295.68     17.50 o 
  14   8   5      699.24      700.60     25.35 o 
   1   9   5      317.94      365.65      6.04 o 
   2   9   5      169.36      152.70      4.50 o 
   3   9   5      821.32      964.08     10.84 o 
   4   9   5    19284.06    19180.87    299.72 o 
   5   9   5      934.91      995.65     10.71 o 
   6   9   5     3871.94     3943.84     43.03 o 
   7   9   5       40.80       26.76      5.34 o 
   8   9   5     3574.42     3450.65     51.78 o 
   9   9   5      245.90      239.67     24.30 o 
  10   9   5     1814.33     1734.84     48.43 o 
  11   9   5      685.46      676.67     31.41 o 
  12   9   5      974.73     1039.20     32.97 o 
  13   9   5       48.52       47.75     13.13 o 
   0  10   5     3093.34     2995.07     39.70 o 
   1  10   5      364.69      308.18      5.92 o 
   2  10   5      480.68      458.89      8.52 o 
   3  10   5      889.49      854.51     12.50 o 
   4  10   5       22.17       27.49      3.33 o 
   5  10   5        1.59        1.12      4.66 o 
   6  10   5      660.20      664.89     17.91 o 
   7  10   5      294.81      280.42     12.85 o 
   8  10   5     1496.43     1460.52     24.97 o 
   9  10   5      540.30      469.89     21.65 o 
  10  10   5       81.65      284.13     97.18 o 
  11  10   5        1.73       -1.07     10.71 o 
  12  10   5       53.78       72.47     12.85 o 
  13  10   5      346.16      388.94     30.62 o 
   1  11   5     1250.17     1252.36     16.36 o 
   2  11   5     5563.95     5353.77     66.56 o 
   3  11   5        4.09        3.41      5.12 o 
   4  11   5      206.56      218.26     10.33 o 
   5  11   5       34.06       42.13      5.71 o 
   6  11   5       25.17       22.07      3.13 o 
   7  11   5      241.20      251.74      9.68 o 
   8  11   5      366.66      323.36     37.16 o 
   9  11   5      123.09      131.30     14.73 o 
  10  11   5      716.19      713.10     31.30 o 
  11  11   5      212.01      633.86    200.35 o 
  12  11   5      262.68      245.61     17.47 o 
   0  12   5     2164.76     2304.83     38.18 o 
   1  12   5      324.96      295.39      9.69 o 
   2  12   5       44.78       45.37      6.63 o 
   3  12   5      570.95      534.86     13.36 o 
   4  12   5      294.99      316.11     10.95 o 
   5  12   5        8.40        7.60      5.57 o 
   6  12   5      104.57      113.36     11.82 o 
   7  12   5      348.60      391.29     43.09 o 
   8  12   5      891.13      924.93     31.43 o 
   9  12   5       83.42      273.85     98.01 o 
  10  12   5      368.78      673.47     97.45 o 
  11  12   5        4.09        9.04     12.60 o 
   1  13   5       10.85       11.68      4.91 o 
   2  13   5     4339.37     4424.55     64.47 o 
   3  13   5      360.73      350.65     27.79 o 
   4  13   5     5333.68     5209.23     78.92 o 
   5  13   5      154.81      165.23      5.80 o 
   6  13   5      681.73      623.70     64.22 o 
   7  13   5      210.67      247.08     11.56 o 
   8  13   5       29.97       54.78     15.19 o 
   9  13   5        1.57        5.92     11.57 o 
  10  13   5     1414.80     1432.50     71.88 o 
  11  13   5      118.42       97.96     21.43 o 
   0  14   5     1240.09     1164.62     30.12 o 
   1  14   5      344.53      343.40     11.27 o 
   2  14   5     3349.57     3366.92     46.29 o 
   3  14   5        9.61       13.36      5.51 o 
   4  14   5       69.57       74.28      4.80 o 
   5  14   5      163.28      189.05      9.19 o 
   6  14   5     6195.94     6300.78    119.30 o 
   7  14   5      554.59      581.97     35.05 o 
   8  14   5     1914.92     1942.08     61.36 o 
   9  14   5      634.29      658.68     33.56 o 
  10  14   5        3.13        2.57     13.97 o 
   1  15   5      251.60      257.58     14.90 o 
   2  15   5     1465.85     1428.71     26.26 o 
   3  15   5      133.36      175.27      8.69 o 
   4  15   5     2112.22     2207.02     28.00 o 
   5  15   5      285.05      348.36     23.59 o 
   6  15   5      569.21      652.46     28.03 o 
   7  15   5       53.65       66.59     13.61 o 
   8  15   5       11.16       31.80     13.42 o 
   9  15   5      159.47      155.14     20.70 o 
   0  16   5     1335.83     1460.30     33.36 o 
   1  16   5        1.56       -4.75      5.52 o 
   2  16   5       81.27       85.28      6.46 o 
   3  16   5        1.86       -0.32      4.27 o 
   4  16   5      274.54      303.62     12.03 o 
   5  16   5      128.35      127.66     16.31 o 
   6  16   5        3.90       -4.15     13.45 o 
   7  16   5      157.42      203.85     21.03 o 
   1  17   5       33.49       23.98      6.69 o 
   2  17   5      253.18      241.17     11.19 o 
   3  17   5       59.98       34.74      9.03 o 
   4  17   5        5.41        3.44     13.32 o 
   5  17   5       37.52       29.92     15.82 o 
   6  17   5      104.37      106.00     20.73 o 
   0  18   5     1175.95     1190.54     37.92 o 
   1  18   5      756.00      808.08     18.31 o 
   2  18   5       91.47       64.97      7.19 o 
   3  18   5        3.53        1.51      6.57 o 
   0   0   6    38455.95    36211.32   1380.30 o 
   1   0   6    32154.82    31834.90    805.40 o 
   2   0   6      669.46      738.27     16.05 o 
   3   0   6     8596.92     9199.56    154.34 o 
   4   0   6     8692.12     8819.36    153.97 o 
   5   0   6    17011.08    17618.28    334.14 o 
   6   0   6      457.35      437.52     10.41 o 
   7   0   6     1520.37     1468.32     22.36 o 
   8   0   6     6011.14     6018.47     82.29 o 
   9   0   6     4031.42     3806.77     56.32 o 
  10   0   6     4011.62     3962.99     69.32 o 
  11   0   6       19.80       18.09      7.86 o 
  12   0   6     1137.08     1099.56     29.05 o 
  13   0   6      927.91      971.72     22.03 o 
  14   0   6      789.04      782.82     19.93 o 
  15   0   6      807.16      779.65     23.64 o 
   1   1   6      386.48      435.50      6.74 o 
   2   1   6     9116.26     9180.47    108.01 o 
   3   1   6     9791.20     9660.79    115.08 o 
   4   1   6    15493.75    15428.66    220.61 o 
   5   1   6      360.32      350.43      9.01 o 
   6   1   6     6414.71     6300.57     63.42 o 
   7   1   6      308.94      290.90      5.39 o 
   8   1   6     2173.93     2186.90     22.48 o 
   9   1   6       25.09       35.14      4.25 o 
  10   1   6      156.81      164.00      6.50 o 
  11   1   6     3294.97     3257.34     38.59 o 
  12   1   6      643.07      662.56     11.02 o 
  13   1   6      611.77      606.10     11.43 o 
  14   1   6      358.81      333.71     13.39 o 
  15   1   6       50.16       45.82      9.34 o 
   0   2   6       13.98       21.03      6.87 o 
   1   2   6    11240.23    11730.70    148.42 o 
   2   2   6     6337.51     7486.47     82.39 o 
   3   2   6     1783.36     1809.75     18.28 o 
   4   2   6     2567.49     2692.08     27.69 o 
   5   2   6      577.10      597.77      8.51 o 
   6   2   6     4954.90     4618.71     41.91 o 
   7   2   6      924.96      901.36      9.74 o 
   8   2   6     1636.27     1534.91     17.14 o 
   9   2   6      445.31      390.62     10.04 o 
  10   2   6     2358.89     2326.27     29.39 o 
  11   2   6      257.52      244.16      8.40 o 
  12   2   6      573.30      587.75     11.60 o 
  13   2   6      290.78      287.05      9.67 o 
  14   2   6      828.16      850.28     16.42 o 
  15   2   6       56.40       69.70     10.42 o 
   1   3   6       44.08       55.87      4.10 o 
   2   3   6      996.44      885.15      9.93 o 
   3   3   6     4319.32     4800.51     50.76 o 
   4   3   6     3158.81     3123.35     30.68 o 
   5   3   6        6.30       11.55      3.74 o 
   6   3   6      539.34      532.37      6.09 o 
   7   3   6     1921.17     1863.49     17.06 o 
   8   3   6     3941.14     3799.82     36.28 o 
   9   3   6      107.61      112.23      4.66 o 
  10   3   6       48.34       51.26      4.46 o 
  11   3   6       38.41       37.29      3.94 o 
  12   3   6        8.78        8.97      4.20 o 
  13   3   6      181.28      191.65      7.59 o 
  14   3   6      907.11      897.46     17.19 o 
  15   3   6        0.01       -2.36      7.37 o 
   0   4   6     9852.87    10154.46    173.46 o 
   1   4   6     2902.77     2752.21     26.99 o 
   2   4   6      133.65       88.38      5.02 o 
   3   4   6        8.36       20.75      3.42 o 
   4   4   6       34.72       49.04      3.57 o 
   5   4   6      740.89      642.09      6.50 o 
   6   4   6      681.23      549.08      8.46 o 
   7   4   6     7732.18     7896.01     85.47 o 
   8   4   6      833.86      821.85     11.04 o 
   9   4   6      489.26      484.31      9.29 o 
  10   4   6       15.29       11.42      3.92 o 
  11   4   6       34.51       29.06      4.11 o 
  12   4   6       20.29       24.14      5.19 o 
  13   4   6      972.10      926.99     16.25 o 
  14   4   6      291.69      287.39     16.95 o 
  15   4   6      522.43      543.41     23.22 o 
   1   5   6     5680.98     5693.71     55.73 o 
   2   5   6    19380.94    19026.87    277.27 o 
   3   5   6    12684.82    11942.61    146.98 o 
   4   5   6    12264.02    12014.77    157.45 o 
   5   5   6     2031.10     1998.91     18.67 o 
   6   5   6       50.54       31.69      3.38 o 
   7   5   6        7.69       10.12      3.13 o 
   8   5   6      745.02      758.03      9.78 o 
   9   5   6     1647.83     1603.28     20.47 o 
  10   5   6     4717.69     4719.47     59.65 o 
  11   5   6     2035.97     1928.31     22.11 o 
  12   5   6     5573.21     5383.14     67.84 o 
  13   5   6       42.73       30.25      8.81 o 
  14   5   6       17.64       17.13     13.28 o 
   0   6   6     9382.39     9373.25    146.65 o 
   1   6   6     5637.89     5375.89     51.34 o 
   2   6   6    12150.46    12326.14    145.89 o 
   3   6   6      857.21      836.30      7.85 o 
   4   6   6        3.85        6.41      2.22 o 
   5   6   6     6566.69     6492.39     66.48 o 
   6   6   6     5827.68     5889.51     64.16 o 
   7   6   6     3157.31     3102.64     32.13 o 
   8   6   6     4241.51     4273.17     44.36 o 
   9   6   6     2072.86     2039.45     26.47 o 
  10   6   6      143.78      163.54      4.15 o 
  11   6   6        0.19        0.23      3.61 o 
  12   6   6       67.04       67.21      6.96 o 
  13   6   6      625.82      663.15     25.55 o 
  14   6   6      520.88      504.51     23.39 o 
   1   7   6       66.33       89.09      3.81 o 
   2   7   6      261.76      288.53      4.98 o 
   3   7   6     4034.06     3782.49     33.60 o 
   4   7   6     2362.25     2235.84     22.52 o 
   5   7   6     2026.27     1922.06     18.18 o 
   6   7   6     1932.27     2018.91     20.27 o 
   7   7   6      756.42      720.35      9.22 o 
   8   7   6     4417.45     4194.61     50.08 o 
   9   7   6       74.72      106.39      7.80 o 
  10   7   6      674.04      712.28     14.75 o 
  11   7   6     1573.38     1454.65     23.83 o 
  12   7   6      288.76      336.31     23.13 o 
  13   7   6      475.85      450.95     20.60 o 
  14   7   6     1312.11     1336.78     37.98 o 
   0   8   6     5239.05     5161.19     72.36 o 
   1   8   6      312.95      349.51      6.12 o 
   2   8   6      194.80      231.13      4.59 o 
   3   8   6       38.46       62.94      3.07 o 
   4   8   6      202.18      163.55      4.71 o 
   5   8   6       19.56       42.62      4.33 o 
   6   8   6      451.68      543.08      9.49 o 
   7   8   6       51.45       69.47      3.14 o 
   8   8   6      618.88      648.37     23.07 o 
   9   8   6      237.16      222.24      9.41 o 
  10   8   6      346.25      371.69     13.25 o 
  11   8   6      378.13      347.17     15.08 o 
  12   8   6      563.08      595.14     22.92 o 
  13   8   6       15.65       -2.75      8.58 o 
   1   9   6      344.54      352.68      6.68 o 
   2   9   6      261.71      268.19      6.05 o 
   3   9   6      211.48      245.05      6.06 o 
   4   9   6     2399.98     2381.71     35.30 o 
   5   9   6       44.22       54.60      3.42 o 
   6   9   6       12.75       11.56      2.78 o 
   7   9   6      845.03      839.76     11.41 o 
   8   9   6       38.60       35.35      4.47 o 
   9   9   6      148.28      152.22      5.91 o 
  10   9   6        6.41       14.45      6.82 o 
  11   9   6      137.86      159.80     17.38 o 
  12   9   6        1.82        1.89      9.06 o 
  13   9   6      350.46      330.31     18.71 o 
   0  10   6    11166.20    11124.65    198.08 o 
   1  10   6     1051.59      980.76     11.72 o 
   2  10   6      400.27      399.36      7.47 o 
   3  10   6      143.58      136.18      5.30 o 
   4  10   6     1880.72     1872.94     20.57 o 
   5  10   6      182.25      199.75      5.38 o 
   6  10   6       30.66       14.62      5.05 o 
   7  10   6     1472.79     1441.75     22.29 o 
   8  10   6     2554.23     2460.69     44.72 o 
   9  10   6      169.86      177.92     27.84 o 
  10  10   6     2683.74     2743.82     66.76 o 
  11  10   6      189.58      225.81     21.34 o 
  12  10   6     1090.67     1115.44     32.76 o 
   1  11   6     3232.76     3310.64     34.80 o 
   2  11   6      495.38      579.97     10.07 o 
   3  11   6     3396.32     3424.28     40.37 o 
   4  11   6    12988.01    12882.53    183.57 o 
   5  11   6     1796.15     1904.88     25.15 o 
   6  11   6     1823.52     1704.79     30.93 o 
   7  11   6        3.58        9.62      5.60 o 
   8  11   6        1.55       10.79      6.25 o 
   9  11   6     1589.65     1482.00     79.47 o 
  10  11   6      468.60      464.72     26.62 o 
  11  11   6     1391.46     1482.41     54.67 o 
  12  11   6      731.09      676.25     36.86 o 
   0  12   6       18.93       28.17      6.00 o 
   1  12   6     3293.99     3405.79     37.59 o 
   2  12   6     3716.47     3875.25     47.61 o 
   3  12   6      108.23      106.14      8.62 o 
   4  12   6        9.19       15.99      4.68 o 
   5  12   6      190.52      193.68      6.20 o 
   6  12   6     4805.95     4715.78     65.07 o 
   7  12   6     1344.23     1397.23     28.00 o 
   8  12   6     2246.67     2193.65     39.36 o 
   9  12   6      594.25      619.43     29.82 o 
  10  12   6       18.21       46.02     14.08 o 
  11  12   6        0.38        4.36     13.01 o 
   1  13   6      211.91      250.50     10.93 o 
   2  13   6     1901.98     1843.44     30.69 o 
   3  13   6      594.97      561.48     13.24 o 
   4  13   6      464.16      454.25     11.63 o 
   5  13   6      308.07      353.61     12.23 o 
   6  13   6      476.58      502.02     23.31 o 
   7  13   6        0.21        2.72      6.03 o 
   8  13   6     1122.78     1182.46     41.57 o 
   9  13   6      564.25      583.22     30.81 o 
  10  13   6     1192.64     1248.18     60.61 o 
   0  14   6       53.86       46.47     10.39 o 
   1  14   6        8.31        6.83      5.37 o 
   2  14   6       18.43       26.26      6.58 o 
   3  14   6        9.40        0.25      8.94 o 
   4  14   6        7.08        7.88      5.10 o 
   5  14   6      226.28      217.90      7.46 o 
   6  14   6       33.95       32.56     12.83 o 
   7  14   6       29.48       48.90     12.95 o 
   8  14   6        4.19        3.02     13.63 o 
   9  14   6        0.38       -7.59     13.38 o 
   1  15   6      635.43      632.54     19.65 o 
   2  15   6      620.68      643.36     14.56 o 
   3  15   6     2072.32     2035.52     36.64 o 
   4  15   6      134.28      168.12     19.54 o 
   5  15   6      183.07      173.08     26.18 o 
   6  15   6       12.52        6.92     11.19 o 
   7  15   6       10.05       -8.72     12.15 o 
   8  15   6      176.97      199.51     24.41 o 
   0  16   6     1062.44     1094.43     36.25 o 
   1  16   6      979.58      916.03     21.62 o 
   2  16   6      809.03      766.92     18.29 o 
   3  16   6        0.88       10.33      5.39 o 
   4  16   6      206.76      208.66     12.96 o 
   5  16   6      278.71      294.62     18.41 o 
   6  16   6     1112.01     1119.63     50.03 o 
   7  16   6      450.69      352.22     36.62 o 
   1  17   6      474.99      489.38     15.04 o 
   2  17   6       20.31       21.91      6.06 o 
   3  17   6      861.40      846.01     24.51 o 
   4  17   6     2102.17     2207.57     45.06 o 
   5  17   6      580.74      636.84     46.02 o 
   0  18   6      894.78      950.03     30.09 o 
   1  18   6      674.90      724.55     19.30 o 
   2  18   6      259.22      261.29     13.20 o 
   1   1   7     9609.07    10384.72    134.55 o 
   2   1   7      536.65      407.81     15.22 o 
   3   1   7     3809.34     3669.06     37.91 o 
   4   1   7       71.26      100.16      4.90 o 
   5   1   7     2695.96     2534.16     28.75 o 
   6   1   7       63.43       51.77      3.53 o 
   7   1   7      564.05      557.96      8.75 o 
   8   1   7    10043.66     9923.00    117.60 o 
   9   1   7      783.02      793.57     11.45 o 
  10   1   7     1107.51     1105.19     16.61 o 
  11   1   7      818.09      864.56     15.18 o 
  12   1   7      890.18      843.64     15.25 o 
  13   1   7      756.51      738.32     13.16 o 
  14   1   7       13.75        6.22      5.33 o 
  15   1   7        5.92       -5.70      6.09 o 
   0   2   7      847.26      964.12     18.16 o 
   1   2   7    15412.71    15118.72    215.24 o 
   2   2   7     1677.46     1504.15     16.23 o 
   3   2   7     2277.36     2146.58     21.99 o 
   4   2   7       18.88       24.76      3.91 o 
   5   2   7     3787.70     3615.04     37.93 o 
   6   2   7     7577.22     7720.06     87.15 o 
   7   2   7     6575.71     6342.08     64.86 o 
   8   2   7      283.27      270.05      5.89 o 
   9   2   7     3282.11     3213.09     36.76 o 
  10   2   7     1138.99     1104.50     15.56 o 
  11   2   7      599.77      583.34     12.30 o 
  12   2   7        6.56        4.22      4.67 o 
  13   2   7      840.86      793.23     18.22 o 
  14   2   7      342.05      336.32     11.48 o 
  15   2   7     1577.75     1558.85     35.06 o 
   1   3   7     5426.99     5449.59     59.41 o 
   2   3   7     1930.78     1804.55     20.67 o 
   3   3   7    22837.46    22950.14    390.04 o 
   4   3   7      847.96      787.69     10.18 o 
   5   3   7     6150.14     6111.82     70.88 o 
   6   3   7      694.22      717.12      8.14 o 
   7   3   7      415.84      395.71      7.41 o 
   8   3   7     6353.84     6287.70     69.53 o 
   9   3   7     2725.89     2692.62     29.89 o 
  10   3   7      128.61      127.25      6.31 o 
  11   3   7     5744.25     5798.54     74.83 o 
  12   3   7       92.83       67.81      5.63 o 
  13   3   7     1185.60     1183.19     21.00 o 
  14   3   7      306.54      334.49     14.78 o 
   0   4   7     4184.55     4129.63     60.31 o 
   1   4   7    24151.76    24334.80    421.61 o 
   2   4   7      224.74      248.58      6.60 o 
   3   4   7      908.55      981.77     13.18 o 
   4   4   7     2081.56     2085.05     20.67 o 
   5   4   7     2694.16     2720.81     28.29 o 
   6   4   7       85.36       68.11      4.03 o 
   7   4   7    11877.61    11840.09    144.89 o 
   8   4   7      252.32      275.32      6.51 o 
   9   4   7     2920.23     2906.93     30.47 o 
  10   4   7      792.47      784.71     12.31 o 
  11   4   7       57.01       54.35      5.61 o 
  12   4   7     1723.74     1665.73     21.56 o 
  13   4   7      572.51      563.54     11.14 o 
  14   4   7      135.85       91.77     11.01 o 
   1   5   7      908.80      848.57     11.94 o 
   2   5   7       24.53       56.67      3.67 o 
   3   5   7       69.95       69.39      4.14 o 
   4   5   7     2973.74     2988.83     30.55 o 
   5   5   7     2595.44     2712.59     24.29 o 
   6   5   7       74.09       72.92      3.22 o 
   7   5   7      605.48      584.81      6.78 o 
   8   5   7      134.61      133.59      5.33 o 
   9   5   7      450.14      471.10      9.40 o 
  10   5   7      700.88      674.99     13.11 o 
  11   5   7      473.47      454.95     10.00 o 
  12   5   7       88.27       80.78      5.08 o 
  13   5   7      290.19      286.48     13.61 o 
  14   5   7      121.33      114.49     15.15 o 
   0   6   7    11338.83    11580.95    197.53 o 
   1   6   7     2816.28     2773.26     25.28 o 
   2   6   7      598.42      724.47      8.22 o 
   3   6   7      212.09      213.38      4.33 o 
   4   6   7      870.20      927.37      8.75 o 
   5   6   7     1646.27     1567.98     12.21 o 
   6   6   7       49.04       49.14      3.97 o 
   7   6   7       22.13       22.06      5.70 o 
   8   6   7      990.82      954.24     12.40 o 
   9   6   7      153.32      136.35      5.52 o 
  10   6   7     1669.66     1660.52     23.68 o 
  11   6   7       33.54       27.57      5.11 o 
  12   6   7      748.98      748.51     17.23 o 
  13   6   7       15.62        9.95      6.91 o 
  14   6   7       60.25       34.27     11.99 o 
   1   7   7     5234.73     5355.48     54.22 o 
   2   7   7       77.96      143.51      5.95 o 
   3   7   7     8213.81     7889.28     83.79 o 
   4   7   7     3651.00     3561.29     31.16 o 
   5   7   7      769.55      784.90     10.11 o 
   6   7   7     2186.37     2157.65     23.11 o 
   7   7   7        1.81        1.61      3.95 o 
   8   7   7      156.09      171.05      5.05 o 
   9   7   7      759.53      724.46     17.91 o 
  10   7   7       28.41       26.70      5.03 o 
  11   7   7     1557.13     1459.40     29.94 o 
  12   7   7       61.74       52.31      5.83 o 
  13   7   7      129.48       95.00     13.37 o 
   0   8   7      297.75      386.61     16.14 o 
   1   8   7     6372.42     6273.53     65.87 o 
   2   8   7      154.73      131.92      4.28 o 
   3   8   7     1614.63     1527.07     15.14 o 
   4   8   7      478.06      492.29      8.42 o 
   5   8   7     3072.65     3167.80     35.12 o 
   6   8   7     2862.20     2789.54     29.80 o 
   7   8   7     3239.88     3227.67     34.55 o 
   8   8   7      454.57      431.10      9.99 o 
   9   8   7     2183.39     2130.87     29.65 o 
  10   8   7      542.81      498.44     15.07 o 
  11   8   7      168.57      161.05     12.37 o 
  12   8   7      123.49      109.20     14.93 o 
  13   8   7     1050.17     1041.28     35.94 o 
   1   9   7      921.84      918.14     11.49 o 
   2   9   7     6880.64     7087.24     76.88 o 
   3   9   7     5267.85     5412.08     58.17 o 
   4   9   7       54.19       69.12      4.76 o 
   5   9   7     2336.48     2425.66     25.79 o 
   6   9   7     2895.21     2692.61     28.99 o 
   7   9   7      398.78      383.17      7.41 o 
   8   9   7      448.75      429.26      9.23 o 
   9   9   7      731.79      732.79     14.59 o 
  10   9   7      867.00      884.27     27.70 o 
  11   9   7     1680.45     1614.53    209.94 o 
  12   9   7      720.75      726.26     31.67 o 
  13   9   7      677.55      680.22     31.02 o 
   0  10   7        2.51        8.21      8.17 o 
   1  10   7     4390.03     4483.14     49.06 o 
   2  10   7        0.95       13.09      4.75 o 
   3  10   7      259.32      250.53      6.73 o 
   4  10   7      528.03      546.69     11.51 o 
   5  10   7      498.69      470.62      8.26 o 
   6  10   7      117.36      122.80      6.31 o 
   7  10   7     2411.05     2267.59     30.91 o 
   8  10   7      445.74      429.44     11.77 o 
   9  10   7     1511.85     1462.40     33.24 o 
  10  10   7       25.15       28.13     14.69 o 
  11  10   7       22.24       33.50     13.24 o 
  12  10   7       46.23       61.96     15.47 o 
   1  11   7       30.20       25.60      3.99 o 
   2  11   7      315.38      348.23      7.72 o 
   3  11   7        9.74       13.68      4.34 o 
   4  11   7     2865.94     2862.74     37.64 o 
   5  11   7      154.50      170.43      5.67 o 
   6  11   7      555.68      541.03     13.68 o 
   7  11   7       18.46       16.97      3.98 o 
   8  11   7      789.32      698.37     21.60 o 
   9  11   7       47.87       33.34     11.40 o 
  10  11   7       61.71       56.98     15.65 o 
  11  11   7       52.83       58.52     15.31 o 
   0  12   7      938.54      881.81     17.80 o 
   1  12   7      584.43      565.11     10.15 o 
   2  12   7      988.27      998.19     15.63 o 
   3  12   7      137.66      124.33      7.12 o 
   4  12   7      561.38      589.72     11.64 o 
   5  12   7      372.16      296.74     11.58 o 
   6  12   7      920.99      867.61     17.54 o 
   7  12   7      486.88      448.09     14.04 o 
   8  12   7       25.97       26.23      9.49 o 
   9  12   7      281.09      324.15     29.02 o 
  10  12   7        0.12       12.41     13.69 o 
  11  12   7        2.88       20.24     14.01 o 
   1  13   7      585.67      583.03     12.66 o 
   2  13   7        2.53        0.84      4.55 o 
   3  13   7     2336.11     2337.73     36.12 o 
   4  13   7     1487.75     1457.83     25.10 o 
   5  13   7     1266.46     1335.11     21.22 o 
   6  13   7        2.26       12.58      7.22 o 
   7  13   7       56.40       39.93      8.28 o 
   8  13   7      953.30      906.94     45.53 o 
   9  13   7      474.33      519.80     35.81 o 
  10  13   7      543.77      632.21     34.74 o 
   0  14   7     1169.92     1235.16     26.63 o 
   1  14   7     3516.55     3490.03     58.52 o 
   2  14   7       27.06       40.17      6.79 o 
   3  14   7      523.72      549.23     14.39 o 
   4  14   7      321.93      337.35     11.24 o 
   5  14   7     1255.83     1331.05     23.73 o 
   6  14   7       56.63       48.99     10.93 o 
   7  14   7     3036.23     3090.00     90.93 o 
   8  14   7      140.97      153.82     19.06 o 
   9  14   7     1116.15     1155.06     46.26 o 
   1  15   7      154.19      160.58      9.86 o 
   2  15   7       11.71        8.88      6.25 o 
   3  15   7     1641.87     1620.73     29.67 o 
   4  15   7      397.69      356.03     12.13 o 
   5  15   7     1058.91     1126.60     30.16 o 
   6  15   7      312.81      298.06     24.35 o 
   7  15   7       54.64       62.79     15.31 o 
   8  15   7      129.53      151.72     18.75 o 
   0  16   7      267.08      243.07     16.96 o 
   1  16   7      298.56      285.83     15.35 o 
   2  16   7       59.28       74.87      9.16 o 
   3  16   7       21.58       24.44      7.46 o 
   4  16   7      489.90      533.55     26.70 o 
   5  16   7       74.69       45.27     16.24 o 
   6  16   7      383.24      444.36     31.05 o 
   1  17   7       61.73       39.75     14.53 o 
   2  17   7       28.13       28.19      8.93 o 
   3  17   7       19.33       12.79     20.35 o 
   4  17   7      185.38      142.37     12.89 o 
   0   0   8      130.91      184.97     11.35 o 
   1   0   8    20330.53    22002.79    531.43 o 
   2   0   8    10236.34     9020.95    158.77 o 
   3   0   8        3.25        4.61      4.98 o 
   4   0   8     5102.25     5415.34     91.14 o 
   5   0   8      528.95      537.71     14.27 o 
   6   0   8    12108.34    11702.19    212.87 o 
   7   0   8      145.23      149.75      9.04 o 
   8   0   8     1623.52     1618.02     29.13 o 
   9   0   8     1056.88     1030.88     19.57 o 
  10   0   8       96.19       93.11      9.21 o 
  11   0   8       31.41       32.47      8.46 o 
  12   0   8       22.94       21.14      8.88 o 
  13   0   8       34.50       40.21      7.23 o 
  14   0   8     2741.03     2706.69     52.26 o 
   1   1   8     2577.15     2735.65     30.62 o 
   2   1   8     7390.65     7272.60     86.42 o 
   3   1   8       96.50      108.78      4.97 o 
   4   1   8     6646.34     6188.02     72.23 o 
   5   1   8     1512.05     1564.29     19.91 o 
   6   1   8      538.24      517.62      8.01 o 
   7   1   8      480.59      496.25      8.65 o 
   8   1   8      122.98      112.58      5.05 o 
   9   1   8     1053.61     1010.70     13.67 o 
  10   1   8     5940.80     5925.64     78.04 o 
  11   1   8       12.88        8.35      4.96 o 
  12   1   8     3311.60     3230.43     43.89 o 
  13   1   8      105.51      103.00      7.07 o 
  14   1   8        5.17        4.76      4.89 o 
   0   2   8    15955.86    16151.73    349.97 o 
   1   2   8      596.64      762.42     11.69 o 
   2   2   8    12195.37    12697.96    179.04 o 
   3   2   8     2961.52     3208.19     35.47 o 
   4   2   8     3093.47     3160.74     38.88 o 
   5   2   8      375.12      390.44      9.28 o 
   6   2   8       56.62       77.52      4.21 o 
   7   2   8     1140.77     1129.05     14.77 o 
   8   2   8     1379.11     1384.79     18.14 o 
   9   2   8      663.12      686.83     11.48 o 
  10   2   8     1406.24     1442.29     20.24 o 
  11   2   8      117.52      102.04      6.77 o 
  12   2   8     2462.66     2383.60     30.65 o 
  13   2   8        1.47        8.53      4.93 o 
  14   2   8       59.38       47.28      6.35 o 
   1   3   8       15.75       17.76      4.25 o 
   2   3   8    10804.05    11041.83    150.74 o 
   3   3   8      733.75      785.13     15.32 o 
   4   3   8       80.16       91.77      5.16 o 
   5   3   8      488.13      430.69      8.69 o 
   6   3   8      536.68      521.50      8.31 o 
   7   3   8      281.30      238.80      6.78 o 
   8   3   8     2589.48     2498.07     26.31 o 
   9   3   8       59.10       61.58      4.57 o 
  10   3   8       30.51       33.85      5.34 o 
  11   3   8      140.91      139.00      6.60 o 
  12   3   8      279.41      274.42      8.83 o 
  13   3   8       15.36       21.95      5.72 o 
  14   3   8       50.51       41.20      7.55 o 
   0   4   8    14604.07    15048.54    317.18 o 
   1   4   8      356.68      333.49      7.69 o 
   2   4   8     5837.28     6079.73     74.14 o 
   3   4   8     2274.66     2473.89     28.17 o 
   4   4   8     6243.17     6264.87     78.61 o 
   5   4   8      580.38      598.06      9.56 o 
   6   4   8     4065.59     4025.58     41.56 o 
   7   4   8        3.64        9.55      4.28 o 
   8   4   8     2997.34     2974.27     32.44 o 
   9   4   8       16.34       24.36      4.03 o 
  10   4   8     1216.22     1242.87     16.67 o 
  11   4   8       17.43        7.40      3.98 o 
  12   4   8      136.85      142.29      8.07 o 
  13   4   8      229.33      222.38      8.56 o 
  14   4   8      310.95      334.45     12.96 o 
   1   5   8       84.92       91.78      5.23 o 
   2   5   8     5749.59     5922.21     70.86 o 
   3   5   8      560.77      619.09      9.72 o 
   4   5   8    22337.93    22191.19    373.55 o 
   5   5   8     1017.30     1062.60     14.36 o 
   6   5   8     4352.78     4339.84     43.76 o 
   7   5   8      389.98      395.31      9.35 o 
   8   5   8     4210.95     4122.79     43.96 o 
   9   5   8       41.21       36.96      4.14 o 
  10   5   8     1682.40     1676.72     25.12 o 
  11   5   8      462.44      462.71     11.04 o 
  12   5   8      657.43      677.66     11.55 o 
  13   5   8        3.20        1.61      5.55 o 
  14   5   8     1045.45     1119.94     34.30 o 
   0   6   8    14907.24    14870.56    285.42 o 
   1   6   8      159.37      156.73      5.63 o 
   2   6   8     1590.91     1369.20     17.12 o 
   3   6   8     1320.44     1352.68     15.84 o 
   4   6   8      845.55      801.04     12.54 o 
   5   6   8       91.84       82.58      4.60 o 
   6   6   8     6553.54     6299.70     76.23 o 
   7   6   8      129.13      109.82      5.20 o 
   8   6   8     5686.80     5694.67     69.33 o 
   9   6   8       61.70       48.01      4.73 o 
  10   6   8     1947.93     1927.96     27.66 o 
  11   6   8        1.33        4.78      4.49 o 
  12   6   8      518.31      522.45     15.04 o 
  13   6   8        4.32        2.76      8.04 o 
   1   7   8      716.98      657.04      9.67 o 
   2   7   8     8279.89     8171.46     91.68 o 
   3   7   8        1.58        9.29      3.48 o 
   4   7   8     3334.53     3184.27     29.89 o 
   5   7   8      315.47      328.06      7.24 o 
   6   7   8     2100.44     2075.60     23.36 o 
   7   7   8      376.62      379.35      8.87 o 
   8   7   8     1243.74     1246.18     15.93 o 
   9   7   8       22.15       26.81      5.35 o 
  10   7   8     1951.59     1897.02     29.16 o 
  11   7   8      195.17      187.39      9.18 o 
  12   7   8     1915.11     1810.56     31.56 o 
  13   7   8      187.96      155.18     19.32 o 
   0   8   8     5538.47     5257.27     82.95 o 
   1   8   8     1085.82     1200.26     13.82 o 
   2   8   8     1421.83     1339.53     15.88 o 
   3   8   8      304.81      311.10      8.02 o 
   4   8   8      208.35      198.09      4.35 o 
   5   8   8       30.63       51.13      5.25 o 
   6   8   8     2205.37     2284.47     25.67 o 
   7   8   8       66.31       79.23      5.04 o 
   8   8   8      668.03      701.90     10.16 o 
   9   8   8      148.90      167.89      5.98 o 
  10   8   8        1.08        4.09      6.06 o 
  11   8   8      140.60      144.64     11.62 o 
  12   8   8       54.07       63.54     15.78 o 
  13   8   8        6.10       -3.16     10.41 o 
   1   9   8        7.48       18.28      3.92 o 
   2   9   8     4252.46     4031.10     43.27 o 
   3   9   8      113.70      108.67      3.81 o 
   4   9   8      174.17      154.04      6.02 o 
   5   9   8        2.43        5.08      3.64 o 
   6   9   8      334.87      332.48      9.82 o 
   7   9   8      181.02      141.52      5.34 o 
   8   9   8        6.07       14.29      4.15 o 
   9   9   8       41.76       39.07      4.81 o 
  10   9   8      357.44      304.93     14.54 o 
  11   9   8       38.45       55.15     16.76 o 
  12   9   8      350.50      354.66     25.54 o 
   0  10   8      726.62      797.56     15.87 o 
   1  10   8      238.17      216.19      6.70 o 
   2  10   8     6433.90     6383.96     75.39 o 
   3  10   8      723.10      666.86      9.71 o 
   4  10   8      554.46      572.47     11.11 o 
   5  10   8      865.72      877.41     13.51 o 
   6  10   8     4269.17     4276.94     51.67 o 
   7  10   8        7.92       14.47      4.32 o 
   8  10   8     1447.63     1424.90     23.46 o 
   9  10   8       68.74       57.53     10.60 o 
  10  10   8        9.26       14.60      7.33 o 
  11  10   8       80.25       76.25     23.33 o 
  12  10   8      290.03      297.36     25.59 o 
   1  11   8      415.86      483.14      9.76 o 
   2  11   8     5278.93     5453.30     62.03 o 
   3  11   8       89.65       67.53      5.44 o 
   4  11   8     2331.27     2474.87     32.61 o 
   5  11   8      155.39      150.60      8.53 o 
   6  11   8     1396.25     1350.91     22.94 o 
   7  11   8      154.54      164.26      6.35 o 
   8  11   8       56.87       45.76      6.32 o 
   9  11   8      268.95      269.14     27.70 o 
  10  11   8     2831.15     2952.77     87.23 o 
  11  11   8       28.74       27.49     14.12 o 
   0  12   8    19579.21    19688.75    464.62 o 
   1  12   8        1.51       15.71      4.52 o 
   2  12   8     1966.16     1885.91     22.83 o 
   3  12   8       57.53       70.25      5.98 o 
   4  12   8      170.85      154.83      7.76 o 
   5  12   8      192.79      198.36     10.26 o 
   6  12   8     1330.70     1323.38     20.72 o 
   7  12   8       26.00       24.18      5.94 o 
   8  12   8     3336.93     3178.30     87.94 o 
   9  12   8       13.05       21.64     15.75 o 
  10  12   8      767.68      737.22     38.19 o 
   1  13   8       18.23       11.59      5.11 o 
   2  13   8      225.34      237.99      8.94 o 
   3  13   8      719.85      712.84     13.61 o 
   4  13   8     4294.07     4214.43     56.94 o 
   5  13   8      244.71      227.47      8.84 o 
   6  13   8      915.82      909.36     35.17 o 
   7  13   8      119.68      117.20     10.07 o 
   8  13   8     1446.46     1411.91     55.01 o 
   9  13   8       54.45       49.46     18.22 o 
   0  14   8        1.46        4.35      7.76 o 
   1  14   8       28.24       36.33      6.30 o 
   2  14   8      200.37      218.16      9.59 o 
   3  14   8       29.09       21.45      6.69 o 
   4  14   8       67.17       72.69     11.91 o 
   5  14   8       69.09       64.53     10.04 o 
   6  14   8        4.22       -1.78      7.70 o 
   7  14   8      234.47      269.35     22.66 o 
   8  14   8       15.16       35.11     16.50 o 
   1  15   8        1.32        8.02      6.28 o 
   2  15   8       12.11        6.72      8.32 o 
   3  15   8      276.78      263.60     12.43 o 
   4  15   8     1807.32     1822.54     36.70 o 
   5  15   8      230.83      234.56     14.51 o 
   6  15   8      524.72      528.42     33.77 o 
   7  15   8        4.03       16.06     16.07 o 
   0  16   8      921.39      913.81     37.75 o 
   1  16   8        0.73       -0.63      8.79 o 
   2  16   8      443.27      489.02     18.38 o 
   3  16   8       43.78       52.25      9.62 o 
   4  16   8      180.81      161.87     13.93 o 
   5  16   8      117.18      116.53     12.86 o 
   6  16   8      538.63      591.33     39.08 o 
   1  17   8        2.92        6.93      8.73 o 
   2  17   8     1305.83     1366.57     38.55 o 
   3  17   8        0.07        6.37     10.89 o 
   1   1   9      151.45      128.63      7.04 o 
   2   1   9     5186.99     5121.36     62.79 o 
   3   1   9     4351.57     4399.94     52.41 o 
   4   1   9       73.09       73.97      5.70 o 
   5   1   9     3270.48     3244.63     40.41 o 
   6   1   9      615.87      557.68     13.31 o 
   7   1   9       23.64       31.39      5.17 o 
   8   1   9     3577.12     3351.32     38.22 o 
   9   1   9      259.55      290.21     12.70 o 
  10   1   9     2267.55     2203.84     26.94 o 
  11   1   9      939.50      939.61     16.64 o 
  12   1   9      729.30      709.04     14.20 o 
  13   1   9      433.63      440.26     11.57 o 
  14   1   9       78.66       74.62     10.82 o 
   0   2   9        8.40       29.96      6.39 o 
   1   2   9     9304.46     9383.04    125.85 o 
   2   2   9     3369.59     3201.22     37.65 o 
   3   2   9      186.00      172.84      6.99 o 
   4   2   9     1263.40     1356.80     18.54 o 
   5   2   9      496.18      501.07     11.60 o 
   6   2   9     1931.06     1899.39     22.73 o 
   7   2   9     5102.55     5015.50     56.61 o 
   8   2   9      583.38      569.95     10.18 o 
   9   2   9     3407.38     3263.36     37.13 o 
  10   2   9      352.19      352.62      9.61 o 
  11   2   9        0.90        5.07      5.01 o 
  12   2   9      570.62      561.73     13.16 o 
  13   2   9      631.22      664.09     15.09 o 
  14   2   9      197.77      179.58     13.13 o 
   1   3   9     1955.42     2022.96     25.18 o 
   2   3   9      994.58     1064.65     16.12 o 
   3   3   9    15174.48    14904.59    232.62 o 
   4   3   9     2015.96     2052.93     25.13 o 
   5   3   9    13870.69    13849.70    216.34 o 
   6   3   9     1030.72     1063.14     13.24 o 
   7   3   9     1201.26     1159.37     16.90 o 
   8   3   9     3182.97     3097.16     33.05 o 
   9   3   9     1904.99     1859.36     21.28 o 
  10   3   9      130.57      133.38      7.20 o 
  11   3   9     3234.34     3247.40     41.03 o 
  12   3   9      340.55      334.37      9.59 o 
  13   3   9     1605.63     1578.33     27.76 o 
  14   3   9       43.59       23.79      8.31 o 
   0   4   9    34090.89    34796.27   1039.62 o 
   1   4   9     8715.42     8493.08    112.04 o 
   2   4   9     1228.89     1270.26     21.27 o 
   3   4   9      603.98      621.92     11.79 o 
   4   4   9      704.63      753.75     12.61 o 
   5   4   9     3227.67     3141.66     40.26 o 
   6   4   9       34.26       35.08      3.96 o 
   7   4   9     3811.59     3732.86     38.17 o 
   8   4   9     2736.51     2593.34     27.48 o 
   9   4   9     1783.80     1729.23     21.04 o 
  10   4   9     3149.65     3059.24     35.37 o 
  11   4   9      199.31      189.81     10.15 o 
  12   4   9      187.35      179.84      9.52 o 
  13   4   9      847.01      822.57     19.71 o 
   1   5   9      507.15      505.89     11.12 o 
   2   5   9      711.48      604.35     16.80 o 
   3   5   9     2872.51     2910.68     34.91 o 
   4   5   9      179.41      194.39      9.24 o 
   5   5   9     2551.45     2539.61     32.10 o 
   6   5   9        9.88        8.81      3.44 o 
   7   5   9      102.75       82.03      5.20 o 
   8   5   9      233.41      199.84      5.80 o 
   9   5   9      246.93      244.81      7.14 o 
  10   5   9       19.66       22.17      3.31 o 
  11   5   9      460.82      462.17     12.54 o 
  12   5   9        0.83        7.25      5.35 o 
  13   5   9      209.79      210.52     12.47 o 
   0   6   9       18.29       22.24      6.52 o 
   1   6   9      533.16      512.49     10.46 o 
   2   6   9      777.90      781.75     12.53 o 
   3   6   9      680.20      686.78     13.19 o 
   4   6   9      180.31      201.43      8.05 o 
   5   6   9     1615.07     1543.95     19.66 o 
   6   6   9     1916.86     1891.33     20.62 o 
   7   6   9      102.72       81.62      5.81 o 
   8   6   9      250.40      252.76      8.79 o 
   9   6   9       22.38       17.68      6.26 o 
  10   6   9     1099.39     1093.48     16.55 o 
  11   6   9      244.99      230.02      9.13 o 
  12   6   9      772.76      725.94     18.42 o 
  13   6   9      250.17      257.00     11.27 o 
   1   7   9     1450.89     1382.27     17.03 o 
   2   7   9      162.38      179.91      7.74 o 
   3   7   9     3750.31     3833.72     41.03 o 
   4   7   9     3092.27     3161.84     34.41 o 
   5   7   9     2538.81     2398.62     23.85 o 
   6   7   9       62.32       84.36      5.57 o 
   7   7   9      308.86      329.22      8.58 o 
   8   7   9      500.11      545.35     12.51 o 
   9   7   9      890.49      891.76     17.07 o 
  10   7   9     1026.51      993.36     17.88 o 
  11   7   9      361.40      392.77     16.02 o 
  12   7   9        3.81       -3.93      6.45 o 
  13   7   9      385.32      408.06     24.81 o 
   0   8   9      737.33      809.07     15.76 o 
   1   8   9     3302.18     3265.31     36.44 o 
   2   8   9     1615.16     1506.15     17.96 o 
   3   8   9      107.24      114.47      4.52 o 
   4   8   9       18.24       16.96      2.86 o 
   5   8   9      156.12      166.18      6.20 o 
   6   8   9     2501.22     2412.32     28.77 o 
   7   8   9     3478.42     3455.27     42.92 o 
   8   8   9      395.31      403.24      9.09 o 
   9   8   9     1618.01     1617.78     30.38 o 
  10   8   9       82.58       98.05     10.20 o 
  11   8   9        9.36       18.58      8.84 o 
  12   8   9       16.29       23.00     13.71 o 
   1   9   9      644.49      633.09     10.96 o 
   2   9   9     1829.09     1815.75     21.65 o 
   3   9   9     3565.22     3482.79     38.27 o 
   4   9   9     1532.62     1540.88     16.99 o 
   5   9   9     2649.07     2646.09     31.93 o 
   6   9   9       11.52       20.92      4.49 o 
   7   9   9      240.79      250.16      8.95 o 
   8   9   9      859.89      880.43     13.27 o 
   9   9   9      732.31      679.36     11.90 o 
  10   9   9      522.96      527.42     14.64 o 
  11   9   9     1526.53     1596.12     52.05 o 
  12   9   9      928.32      924.05     42.82 o 
   0  10   9     2676.23     2828.00     44.63 o 
   1  10   9      721.44      720.77     12.15 o 
   2  10   9      447.61      441.39     10.52 o 
   3  10   9       13.50       18.80      4.23 o 
   4  10   9      221.04      202.62      7.31 o 
   5  10   9     1001.84     1078.23     15.88 o 
   6  10   9      898.91      957.64     15.13 o 
   7  10   9     1316.88     1313.09     20.62 o 
   8  10   9      897.44      922.34     14.57 o 
   9  10   9       38.06       42.99      7.82 o 
  10  10   9      227.39      186.99     14.71 o 
  11  10   9      110.49      119.17     19.73 o 
   1  11   9      918.15      904.00     13.63 o 
   2  11   9      878.69      873.96     13.29 o 
   3  11   9       74.31       96.67      6.33 o 
   4  11   9      772.27      801.09     18.38 o 
   5  11   9      154.20      188.12      9.18 o 
   6  11   9      504.24      473.01     12.37 o 
   7  11   9       31.39       20.84      4.96 o 
   8  11   9      856.22      825.80     18.63 o 
   9  11   9      246.27      233.18     10.14 o 
  10  11   9       36.97       39.50     14.53 o 
   0  12   9        7.25       28.22      8.26 o 
   1  12   9     1364.93     1325.68     18.87 o 
   2  12   9      714.25      685.01     12.64 o 
   3  12   9      318.95      348.82     10.11 o 
   4  12   9      515.75      478.52     12.00 o 
   5  12   9      245.03      264.71      8.02 o 
   6  12   9      515.58      548.91     15.56 o 
   7  12   9      260.03      288.08     13.30 o 
   8  12   9       20.93       15.51      8.19 o 
   9  12   9      433.30      446.55     29.45 o 
  10  12   9        0.59       21.65     15.67 o 
   1  13   9      338.58      329.24      8.79 o 
   2  13   9       66.54       67.25      5.60 o 
   3  13   9     2533.82     2598.77     37.08 o 
   4  13   9     1044.24     1111.59     18.54 o 
   5  13   9     2323.61     2309.53     31.78 o 
   6  13   9        2.92        4.11      6.45 o 
   7  13   9        0.34       -0.64      6.24 o 
   8  13   9       42.46       59.08     16.57 o 
   9  13   9      558.89      606.60     37.97 o 
   0  14   9     6162.12     5917.10    124.40 o 
   1  14   9     2723.80     2737.18     37.22 o 
   2  14   9      654.77      669.83     15.33 o 
   3  14   9      348.38      334.75     10.19 o 
   4  14   9      846.39      776.44     14.69 o 
   5  14   9      615.09      536.91     17.36 o 
   6  14   9        4.99        3.26      6.61 o 
   7  14   9     1510.52     1587.49     63.93 o 
   8  14   9      424.61      404.95     28.85 o 
   1  15   9      133.91      113.40      8.78 o 
   2  15   9      273.87      280.78     25.15 o 
   3  15   9     1735.87     1710.46     37.94 o 
   4  15   9      111.15       97.16      9.07 o 
   5  15   9      934.70      932.90     31.94 o 
   6  15   9       46.48       57.26     15.39 o 
   0  16   9        0.72      -16.00     16.00 o 
   1  16   9      166.27      166.33     12.39 o 
   2  16   9      455.87      410.96     20.92 o 
   3  16   9       90.54      108.28     11.80 o 
   4  16   9      296.55      364.93     31.48 o 
   5  16   9       41.74       29.75     25.22 o 
   1  17   9      103.45       66.35     20.13 o 
   0   0  10    14073.50    13857.66    422.31 o 
   1   0  10     3523.36     3387.17     57.94 o 
   2   0  10     2079.14     2186.18     52.86 o 
   3   0  10     1336.75     1270.87     26.11 o 
   4   0  10     3985.70     4034.61     75.52 o 
   5   0  10       36.22       23.66      8.66 o 
   6   0  10       26.27       36.55      9.48 o 
   7   0  10     1178.30     1209.56     26.64 o 
   8   0  10     5937.80     5870.53     99.10 o 
   9   0  10     1744.06     1666.32     32.58 o 
  10   0  10     3908.58     3831.66     64.37 o 
  11   0  10        0.50        2.27      8.00 o 
  12   0  10     1943.30     1911.38     44.41 o 
  13   0  10      106.19      102.88     11.40 o 
   1   1  10        4.46        8.38      4.77 o 
   2   1  10      153.50      215.59      7.91 o 
   3   1  10     4120.11     4013.30     52.45 o 
   4   1  10     3900.37     3758.45     49.87 o 
   5   1  10     4094.16     4117.50     53.43 o 
   6   1  10      807.58      818.14     14.65 o 
   7   1  10      196.56      200.32      7.63 o 
   8   1  10      496.17      506.88     10.37 o 
   9   1  10     2016.47     1998.55     25.00 o 
  10   1  10     1035.32     1085.08     16.44 o 
  11   1  10     2756.92     2692.95     39.81 o 
  12   1  10      305.14      288.83     10.54 o 
  13   1  10      828.74      831.05     17.83 o 
   0   2  10     3880.62     4206.58     88.78 o 
   1   2  10     1484.62     1446.38     21.70 o 
   2   2  10     1033.67      922.55     16.14 o 
   3   2  10       90.72      114.87      6.91 o 
   4   2  10       69.11       87.72      9.82 o 
   5   2  10      229.19      243.06      9.34 o 
   6   2  10     6140.68     5875.76     77.88 o 
   7   2  10      549.27      548.99     10.75 o 
   8   2  10       93.05       86.39      6.45 o 
   9   2  10        6.40        4.46      4.33 o 
  10   2  10      206.91      214.39      7.70 o 
  11   2  10       24.55       26.27      5.53 o 
  12   2  10       43.08       53.65      6.86 o 
  13   2  10      536.13      548.82     13.17 o 
   1   3  10      461.60      492.47     12.88 o 
   2   3  10      917.06      948.50     16.83 o 
   3   3  10        2.75        6.67      4.85 o 
   4   3  10     1702.95     1752.62     24.77 o 
   5   3  10     1734.19     1696.47     24.87 o 
   6   3  10      776.33      848.83     16.98 o 
   7   3  10     1277.77     1217.42     16.34 o 
   8   3  10      961.42      959.33     13.77 o 
   9   3  10       11.02        5.27      3.95 o 
  10   3  10      260.56      258.19      9.74 o 
  11   3  10       62.87       64.71      6.29 o 
  12   3  10        0.19       -4.29      5.51 o 
  13   3  10        0.44       -1.99      6.31 o 
   0   4  10     6585.58     6486.07    118.81 o 
   1   4  10       25.09       32.91      5.38 o 
   2   4  10     1651.19     1550.11     22.05 o 
   3   4  10      116.18      150.34      7.97 o 
   4   4  10      378.96      399.50     11.90 o 
   5   4  10      104.40      111.97      7.27 o 
   6   4  10     3000.06     3083.14     40.58 o 
   7   4  10     2475.63     2481.78     28.16 o 
   8   4  10      807.58      814.30     12.55 o 
   9   4  10     1099.20     1066.26     15.05 o 
  10   4  10        0.82        4.15      4.13 o 
  11   4  10       14.09       13.98      5.69 o 
  12   4  10        5.10        9.36      6.43 o 
  13   4  10      189.66      166.43     11.09 o 
   1   5  10      862.54      833.02     15.10 o 
   2   5  10     9836.18    10036.65    151.56 o 
   3   5  10    11487.40    11092.32    171.47 o 
   4   5  10      295.93      303.16     12.04 o 
   5   5  10    13628.16    13558.08    208.53 o 
   6   5  10      929.95      942.24     15.73 o 
   7   5  10      229.51      245.13      7.75 o 
   8   5  10      533.92      515.91      9.74 o 
   9   5  10     1659.40     1620.32     19.65 o 
  10   5  10     2217.88     2122.20     26.83 o 
  11   5  10      744.19      743.70     17.98 o 
  12   5  10     1828.39     1851.44     35.90 o 
  13   5  10      233.44      248.83     12.52 o 
   0   6  10     5786.14     5817.06    112.56 o 
   1   6  10     3507.10     3536.43     46.88 o 
   2   6  10     6944.22     6771.62     95.87 o 
   3   6  10      339.37      333.89      9.33 o 
   4   6  10      153.71      183.43      7.23 o 
   5   6  10     2062.55     1932.87     26.53 o 
   6   6  10     2081.88     2045.71     25.06 o 
   7   6  10     3921.32     3833.96     40.86 o 
   8   6  10     3768.33     3736.33     39.10 o 
   9   6  10     2310.84     2281.14     33.67 o 
  10   6  10      596.16      620.38     16.60 o 
  11   6  10      120.68      119.71      8.09 o 
  12   6  10        6.08        6.99      7.27 o 
   1   7  10       15.25       13.93      4.12 o 
   2   7  10      408.55      416.05     15.69 o 
   3   7  10     1271.05     1224.27     17.80 o 
   4   7  10     4310.16     4206.64     57.59 o 
   5   7  10     1911.69     1850.24     24.91 o 
   6   7  10       96.70       86.11      3.61 o 
   7   7  10      571.41      612.05     12.33 o 
   8   7  10     1328.80     1347.44     19.51 o 
   9   7  10       48.27       40.34      5.90 o 
  10   7  10      147.02      145.03      7.72 o 
  11   7  10      449.78      448.22     15.09 o 
  12   7  10       56.48       55.49      9.15 o 
   0   8  10     4233.24     4203.69     69.84 o 
   1   8  10      179.77      181.34      6.64 o 
   2   8  10      128.82      144.83      6.48 o 
   3   8  10       18.68       28.83      4.57 o 
   4   8  10      409.94      425.15      7.37 o 
   5   8  10      562.90      571.51     12.04 o 
   6   8  10      140.28      134.53      6.82 o 
   7   8  10      392.39      409.17     11.79 o 
   8   8  10       43.11       52.38      6.11 o 
   9   8  10        5.34        8.44      5.34 o 
  10   8  10      882.44      873.11     22.40 o 
  11   8  10      170.09      135.85     11.23 o 
  12   8  10      362.30      392.02     25.26 o 
   1   9  10      355.47      326.15      9.16 o 
   2   9  10       11.02       22.21      4.18 o 
   3   9  10       23.86       23.66      4.17 o 
   4   9  10      539.86      567.55     10.20 o 
   5   9  10      540.87      541.14     15.46 o 
   6   9  10      133.32      125.47      6.39 o 
   7   9  10       13.49       17.26      4.90 o 
   8   9  10      233.41      212.51      7.88 o 
   9   9  10      311.73      344.46     13.16 o 
  10   9  10        4.39        6.83      6.55 o 
  11   9  10      322.97      332.54     16.34 o 
   0  10  10    12336.84    12176.71    255.96 o 
   1  10  10     2302.19     2206.86     27.58 o 
   2  10  10      139.16      144.22      7.28 o 
   3  10  10      511.43      532.98     10.06 o 
   4  10  10      242.81      276.63     10.67 o 
   5  10  10      116.03      110.14      7.00 o 
   6  10  10        6.20       16.04      5.21 o 
   7  10  10     2103.69     2061.09     30.75 o 
   8  10  10     2055.90     1967.83     31.13 o 
   9  10  10      706.11      647.44     20.00 o 
  10  10  10      545.40      522.55     15.95 o 
  11  10  10       38.60       70.12     16.37 o 
   1  11  10      236.13      253.24      7.88 o 
   2  11  10     1276.35     1239.83     16.97 o 
   3  11  10     1701.21     1635.41     21.55 o 
   4  11  10     1736.79     1672.35     24.81 o 
   5  11  10     2466.68     2395.75     33.22 o 
   6  11  10     1733.40     1813.58     25.91 o 
   7  11  10      121.37      109.65      6.48 o 
   8  11  10      717.58      686.72     22.82 o 
   9  11  10      759.26      691.77     21.90 o 
  10  11  10      314.01      289.11     25.15 o 
   0  12  10     1014.04      969.49     25.92 o 
   1  12  10     3509.47     3601.73     51.24 o 
   2  12  10     1756.90     1714.62     24.17 o 
   3  12  10      568.31      511.46     11.47 o 
   4  12  10      127.14      146.17      8.46 o 
   5  12  10      880.19      882.47     15.91 o 
   6  12  10     2697.18     2593.31     39.62 o 
   7  12  10     1603.87     1585.29     38.78 o 
   8  12  10     1313.19     1325.55     30.11 o 
   9  12  10      740.70      781.79     37.58 o 
   1  13  10      164.09      165.10      7.50 o 
   2  13  10     1497.41     1452.97     19.86 o 
   3  13  10      896.81      902.96     20.22 o 
   4  13  10       37.34       28.47      6.01 o 
   5  13  10      622.60      669.83     16.23 o 
   6  13  10       17.36       14.08      7.81 o 
   7  13  10       50.57       45.28      8.09 o 
   8  13  10       34.82       18.23     14.19 o 
   0  14  10     1101.52     1144.20     27.16 o 
   1  14  10       32.32       27.39      5.64 o 
   2  14  10        4.38        2.40      5.48 o 
   3  14  10      108.79      107.72      7.85 o 
   4  14  10       41.10       37.55      6.90 o 
   5  14  10       94.09       98.64     11.59 o 
   6  14  10       15.89        9.59     10.41 o 
   7  14  10        1.06      -11.47     11.47 o 
   1  15  10        5.67       17.01      6.69 o 
   2  15  10     1045.54     1058.16     21.59 o 
   3  15  10      240.15      256.32     21.05 o 
   4  15  10        8.85       -1.06      9.70 o 
   5  15  10      208.23      162.55     21.76 o 
   0  16  10      436.41      484.70     37.60 o 
   1  16  10      834.46      794.72     23.84 o 
   2  16  10      150.95      100.48     18.40 o 
   3  16  10       16.37       22.88      9.69 o 
   1   1  11       23.51       20.60      5.61 o 
   2   1  11     1274.45     1273.69     20.65 o 
   3   1  11     1773.76     1739.29     28.32 o 
   4   1  11     6799.82     6807.84     99.22 o 
   5   1  11      514.80      525.13     21.02 o 
   6   1  11      973.55     1001.43     18.46 o 
   7   1  11      283.85      288.15      8.84 o 
   8   1  11     1074.49     1057.26     17.16 o 
   9   1  11       37.39       32.60      5.25 o 
  10   1  11       76.71       83.95      6.73 o 
  11   1  11      235.31      237.04      9.71 o 
  12   1  11      823.19      815.06     17.51 o 
  13   1  11        0.38       -5.00      5.96 o 
   0   2  11    15084.48    14688.08    357.77 o 
   1   2  11      194.97      215.39      9.68 o 
   2   2  11      736.19      714.50     15.91 o 
   3   2  11      372.71      441.48     12.07 o 
   4   2  11      144.88      150.86      8.28 o 
   5   2  11      921.51      935.97     18.56 o 
   6   2  11      230.85      249.61      9.71 o 
   7   2  11      770.05      777.07     14.59 o 
   8   2  11     4654.55     4495.24     56.74 o 
   9   2  11       16.27       22.16      5.60 o 
  10   2  11     1836.79     1779.41     25.31 o 
  11   2  11      232.36      249.81     13.45 o 
  12   2  11      236.91      226.25     10.54 o 
  13   2  11      207.68      172.93     21.07 o 
   1   3  11     1112.63     1042.11     19.52 o 
   2   3  11    21589.71    21842.02    411.49 o 
   3   3  11      878.85      855.91     17.03 o 
   4   3  11     9266.72     9463.75    143.55 o 
   5   3  11     1805.97     1751.95     27.33 o 
   6   3  11     2658.71     2533.73     46.91 o 
   7   3  11      730.74      716.00     14.11 o 
   8   3  11       16.23       28.06      6.62 o 
   9   3  11      134.72      135.37      6.90 o 
  10   3  11     4826.63     4721.74     62.22 o 
  11   3  11      435.98      446.87     12.45 o 
  12   3  11     2249.23     2277.26     40.45 o 
  13   3  11      105.97      103.88     10.28 o 
   0   4  11     1218.30     1189.89     31.94 o 
   1   4  11       55.62       57.31      6.58 o 
   2   4  11     5566.13     5566.09     76.63 o 
   3   4  11      574.34      525.11     13.16 o 
   4   4  11       49.05       48.98      8.24 o 
   5   4  11      225.86      231.24      9.67 o 
   6   4  11     8279.06     8341.46    129.36 o 
   7   4  11       62.83       61.99      5.68 o 
   8   4  11     1631.73     1622.49     21.08 o 
   9   4  11       83.66       75.65      5.69 o 
  10   4  11       14.48       20.11      4.66 o 
  11   4  11       61.30       54.76      7.08 o 
  12   4  11       14.07       14.55      6.78 o 
   1   5  11        7.12       10.16      5.41 o 
   2   5  11      336.34      308.07     12.30 o 
   3   5  11     4023.79     3948.16     56.89 o 
   4   5  11      379.64      363.03     13.39 o 
   5   5  11      419.93      424.01     11.56 o 
   6   5  11       99.61      117.42      7.74 o 
   7   5  11       91.79      101.95      6.17 o 
   8   5  11       44.60       48.61      4.57 o 
   9   5  11       35.68       28.82      5.17 o 
  10   5  11        2.51        0.10      5.29 o 
  11   5  11       75.61       67.14      7.09 o 
  12   5  11      458.11      440.79     18.31 o 
   0   6  11     5885.70     6100.45    126.45 o 
   1   6  11      482.00      425.70     12.15 o 
   2   6  11      400.30      406.09     11.77 o 
   3   6  11      315.29      318.28      9.42 o 
   4   6  11      740.16      739.56     14.91 o 
   5   6  11      245.24      259.21      9.37 o 
   6   6  11     1729.44     1748.18     28.46 o 
   7   6  11      238.62      256.81      7.20 o 
   8   6  11        1.73        6.78      6.17 o 
   9   6  11        8.86       -2.23      5.42 o 
  10   6  11      389.50      372.72     15.72 o 
  11   6  11        8.61        3.65      7.03 o 
  12   6  11       31.04       31.24      8.63 o 
   1   7  11        6.58        2.78      4.70 o 
   2   7  11     3237.54     3093.65     41.73 o 
   3   7  11       49.85       58.96      6.19 o 
   4   7  11     1055.05     1033.57     18.43 o 
   5   7  11        2.17        2.96      5.08 o 
   6   7  11      376.94      350.81      7.99 o 
   7   7  11       59.10       61.86      5.04 o 
   8   7  11        8.83       15.70      5.04 o 
   9   7  11      608.78      598.71     15.08 o 
  10   7  11     1761.44     1665.74     26.31 o 
  11   7  11      283.02      265.56     15.44 o 
  12   7  11     1574.06     1538.51     39.12 o 
   0   8  11    13477.07    13176.13    268.69 o 
   1   8  11       72.16       72.76      5.65 o 
   2   8  11      528.29      536.99     10.35 o 
   3   8  11        3.98       11.14      4.59 o 
   4   8  11      279.33      275.15      8.54 o 
   5   8  11      120.71      114.83      4.77 o 
   6   8  11      782.78      803.24     15.73 o 
   7   8  11      441.77      473.58     11.86 o 
   8   8  11     4465.14     4307.80     59.36 o 
   9   8  11      138.54      106.33      6.46 o 
  10   8  11      769.27      752.70     23.08 o 
  11   8  11      460.71      447.04     21.41 o 
   1   9  11      613.49      559.12     10.77 o 
   2   9  11      247.77      256.83      8.97 o 
   3   9  11      157.33      146.62      5.93 o 
   4   9  11     5819.10     5804.67     83.40 o 
   5   9  11      659.81      618.06     20.38 o 
   6   9  11     1158.42     1167.80     22.85 o 
   7   9  11       39.12       43.96      6.23 o 
   8   9  11      671.48      705.77     15.26 o 
   9   9  11      686.52      693.34     22.07 o 
  10   9  11      392.87      394.16     15.79 o 
  11   9  11      218.55      175.03     21.10 o 
   0  10  11     1922.15     1944.57     45.13 o 
   1  10  11       68.91       76.40      6.74 o 
   2  10  11      487.51      533.26     11.31 o 
   3  10  11      122.48      115.11      5.51 o 
   4  10  11      376.39      395.98      7.09 o 
   5  10  11        3.91        3.91      5.34 o 
   6  10  11      960.87      968.19     16.93 o 
   7  10  11        4.37        8.18      5.96 o 
   8  10  11      727.01      723.70     19.53 o 
   9  10  11      125.72      129.88     10.90 o 
  10  10  11       96.75       93.04     11.49 o 
   1  11  11       30.09       29.26      5.54 o 
   2  11  11     2244.90     2082.55     28.88 o 
   3  11  11        8.65       10.15      5.67 o 
   4  11  11      479.38      496.43     12.47 o 
   5  11  11       84.11       91.55      6.85 o 
   6  11  11       40.25       34.00      6.21 o 
   7  11  11       78.90       64.25      7.10 o 
   8  11  11      166.94      191.48     13.18 o 
   9  11  11       37.05       41.19      8.93 o 
   0  12  11      925.61      949.08     28.43 o 
   1  12  11      154.96      159.94      7.52 o 
   2  12  11      253.76      275.39     11.59 o 
   3  12  11      199.26      181.01     10.59 o 
   4  12  11      181.13      175.12      9.90 o 
   5  12  11       80.12       63.28      7.70 o 
   6  12  11        2.79       -0.51      5.58 o 
   7  12  11      312.41      296.89     14.33 o 
   8  12  11      252.30      252.87     17.73 o 
   1  13  11       65.70       82.00      6.70 o 
   2  13  11     2522.62     2467.16     39.27 o 
   3  13  11      572.64      548.00     15.48 o 
   4  13  11      951.63      934.75     19.67 o 
   5  13  11      184.06      162.35      8.24 o 
   6  13  11      102.11       89.70     11.82 o 
   7  13  11      113.04      109.04     11.03 o 
   0  14  11     2274.97     2332.25     46.12 o 
   1  14  11       18.64       10.07      5.99 o 
   2  14  11     2228.55     2200.23     38.44 o 
   3  14  11       26.06       28.74      7.13 o 
   4  14  11       10.71       10.04      5.87 o 
   5  14  11       58.23       56.36      9.41 o 
   6  14  11     3439.64     3395.03     77.67 o 
   1  15  11      183.78      181.27     12.08 o 
   2  15  11      786.73      765.50     19.66 o 
   3  15  11      211.26      234.00     11.69 o 
   4  15  11     1072.34     1176.87     25.58 o 
   0   0  12     4562.89     5012.67    142.71 o 
   1   0  12     3263.33     3354.78     70.37 o 
   2   0  12       45.74       76.70     10.29 o 
   3   0  12     1104.23     1150.62     44.69 o 
   4   0  12      338.39      314.27     16.87 o 
   5   0  12     2494.26     2598.33     54.39 o 
   6   0  12     3816.28     3770.60     81.88 o 
   7   0  12     6413.17     6307.20    129.60 o 
   8   0  12      642.59      633.65     34.04 o 
   9   0  12     2209.03     2254.95     47.07 o 
  10   0  12     1720.60     1645.92     34.79 o 
  11   0  12       18.20       14.48      8.19 o 
  12   0  12       27.87       34.88     10.23 o 
   1   1  12      171.66      227.54     10.36 o 
   2   1  12        3.11        4.35      5.88 o 
   3   1  12     7574.36     7787.65    123.88 o 
   4   1  12     1997.96     1797.35     30.93 o 
   5   1  12     3901.05     3939.39     60.01 o 
   6   1  12      560.67      508.72     16.04 o 
   7   1  12      118.02      128.11      7.67 o 
   8   1  12       14.37       11.06      5.32 o 
   9   1  12      819.75      853.53     16.34 o 
  10   1  12        3.63        0.58      5.71 o 
  11   1  12     2476.02     2489.77     35.22 o 
  12   1  12      130.68      104.79     12.13 o 
   0   2  12      460.38      436.19     23.45 o 
   1   2  12      268.36      282.75     10.85 o 
   2   2  12     1980.31     1902.37     41.78 o 
   3   2  12     2024.61     1943.77     30.73 o 
   4   2  12      771.78      788.95     17.57 o 
   5   2  12     2883.08     2723.57     43.34 o 
   6   2  12     2122.69     2056.05     35.67 o 
   7   2  12      352.38      340.89      9.76 o 
   8   2  12       90.62       82.74      7.00 o 
   9   2  12     1710.82     1763.73     25.99 o 
  10   2  12      354.79      330.95     11.12 o 
  11   2  12       19.99       13.04      6.75 o 
  12   2  12       90.44       75.90      9.53 o 
   1   3  12      294.79      339.07     12.15 o 
   2   3  12     1031.83     1015.26     20.39 o 
   3   3  12       85.05       87.04      7.70 o 
   4   3  12      443.30      444.86     12.70 o 
   5   3  12      322.71      372.30     13.70 o 
   6   3  12      360.35      353.96     12.25 o 
   7   3  12        0.40       10.84      5.22 o 
   8   3  12      880.83      802.67     14.31 o 
   9   3  12      274.80      272.31     10.18 o 
  10   3  12      290.03      275.64      9.84 o 
  11   3  12       81.12       82.77      6.71 o 
  12   3  12      203.97      197.64     11.14 o 
   0   4  12      981.67      893.97     26.21 o 
   1   4  12     1852.53     1781.07     33.85 o 
   2   4  12      167.29      181.83     10.04 o 
   3   4  12     2498.28     2411.77     38.71 o 
   4   4  12      513.17      550.44     14.51 o 
   5   4  12      248.57      240.30     11.56 o 
   6   4  12      418.36      425.68     13.40 o 
   7   4  12     1143.55     1133.92     18.70 o 
   8   4  12      449.40      438.11     10.78 o 
   9   4  12      723.14      700.26     14.19 o 
  10   4  12      368.60      367.22     13.63 o 
  11   4  12       51.46       49.69      7.38 o 
  12   4  12        0.23        5.22      7.20 o 
   1   5  12     2090.00     2080.47     33.65 o 
   2   5  12     4447.19     4612.43     65.91 o 
   3   5  12     4051.76     3956.68     56.56 o 
   4   5  12      148.40      150.72      9.02 o 
   5   5  12     2557.38     2546.57     39.99 o 
   6   5  12        0.18        4.55      5.66 o 
   7   5  12       58.66       57.85      5.31 o 
   8   5  12      778.58      773.30     13.74 o 
   9   5  12     3518.17     3463.03     53.25 o 
  10   5  12      327.77      310.28     12.11 o 
  11   5  12     2193.17     2152.28     38.97 o 
  12   5  12      210.96      186.05     16.78 o 
   0   6  12      333.60      344.14     17.01 o 
   1   6  12     8452.44     8410.72    128.85 o 
   2   6  12       26.81       29.27      7.84 o 
   3   6  12     1795.84     1712.56     28.53 o 
   4   6  12        0.68       -4.75      6.22 o 
   5   6  12     1281.41     1293.51     22.33 o 
   6   6  12      264.17      279.60     11.92 o 
   7   6  12     5897.48     6001.66     77.24 o 
   8   6  12       55.47       52.92      5.22 o 
   9   6  12      980.32      982.23     18.33 o 
  10   6  12      146.74      137.12      8.51 o 
  11   6  12       46.83       46.68      8.40 o 
   1   7  12        5.55       15.76      5.65 o 
   2   7  12     1801.61     1855.51     27.55 o 
   3   7  12     1535.08     1500.22     23.69 o 
   4   7  12      934.16      902.34     18.95 o 
   5   7  12     1034.04     1022.71     19.02 o 
   6   7  12       69.09       81.81      7.53 o 
   7   7  12       18.15       19.86      4.28 o 
   8   7  12      150.81      144.36      8.37 o 
   9   7  12      205.32      214.66     10.03 o 
  10   7  12      188.30      173.20      9.74 o 
  11   7  12     1053.41     1070.06     30.77 o 
   0   8  12       13.09       44.29      9.86 o 
   1   8  12      804.36      785.24     15.46 o 
   2   8  12      490.49      478.70     12.03 o 
   3   8  12      357.63      337.27      8.77 o 
   4   8  12      142.13      181.51      7.87 o 
   5   8  12      289.52      282.79     13.78 o 
   6   8  12      508.27      434.75     14.25 o 
   7   8  12       14.38       16.54      5.66 o 
   8   8  12       47.35       22.00      5.57 o 
   9   8  12      590.66      612.53     16.38 o 
  10   8  12      472.62      476.13     19.21 o 
   1   9  12      574.29      557.09     15.30 o 
   2   9  12       46.11       53.33      5.77 o 
   3   9  12      369.71      390.61     10.84 o 
   4   9  12       33.31       23.91      4.36 o 
   5   9  12     1053.38     1047.45     25.96 o 
   6   9  12      525.70      500.15     14.08 o 
   7   9  12      290.59      279.23      9.84 o 
   8   9  12      111.98       94.85      7.14 o 
   9   9  12      135.50      119.00     10.96 o 
  10   9  12       36.30       57.99     10.99 o 
   0  10  12     1042.18     1070.68     28.95 o 
   1  10  12     1619.02     1582.70     27.70 o 
   2  10  12      194.69      192.91      8.73 o 
   3  10  12      180.79      191.40      7.04 o 
   4  10  12      145.41      134.53      7.03 o 
   5  10  12      410.77      398.48     11.72 o 
   6  10  12     1158.04     1137.15     22.37 o 
   7  10  12     2752.59     2666.10     44.47 o 
   8  10  12       22.61        6.33      7.86 o 
   9  10  12      781.81      761.63     23.00 o 
   1  11  12     1294.75     1305.80     21.09 o 
   2  11  12      163.37      148.80      7.05 o 
   3  11  12     2189.71     2166.40     34.77 o 
   4  11  12       21.33       24.50      6.10 o 
   5  11  12     1977.21     2009.98     33.69 o 
   6  11  12      104.40      113.02      8.31 o 
   7  11  12      197.66      180.86     10.46 o 
   8  11  12        7.83       16.38      8.42 o 
   0  12  12      389.74      364.04     15.42 o 
   1  12  12     4048.65     4068.72     60.46 o 
   2  12  12      176.31      168.07      7.97 o 
   3  12  12      196.80      218.43     10.13 o 
   4  12  12       23.41       29.36      6.34 o 
   5  12  12      717.85      789.17     17.99 o 
   6  12  12      590.65      557.23     15.44 o 
   7  12  12     4190.79     4197.36     82.25 o 
   1  13  12      224.14      227.78     10.56 o 
   2  13  12      322.31      299.72     11.95 o 
   3  13  12      272.29      246.89     10.37 o 
   4  13  12       83.16       76.23      7.76 o 
   5  13  12      734.58      721.60     18.02 o 
   6  13  12      105.64       96.39     18.63 o 
   0  14  12       34.10       26.99      8.32 o 
   1  14  12       13.59       20.54      6.99 o 
   2  14  12       54.77       58.01      8.06 o 
   3  14  12       44.10       52.39      8.40 o 
   4  14  12        8.46        8.17      6.58 o 
   1  15  12       81.36       76.89      8.89 o 
   1   1  13       13.80       18.97      7.06 o 
   2   1  13     8527.16     8720.96    147.64 o 
   3   1  13     2047.51     2070.46     38.61 o 
   4   1  13      506.51      530.11     17.49 o 
   5   1  13       56.22       54.83      8.05 o 
   6   1  13      661.81      632.04     17.06 o 
   7   1  13        1.19       10.75      7.28 o 
   8   1  13      263.01      286.35     10.87 o 
   9   1  13        4.08        5.82      5.85 o 
  10   1  13     1731.64     1666.38     29.10 o 
  11   1  13      169.12      161.31      8.50 o 
  12   1  13      929.61      968.23     22.28 o 
   0   2  13      716.40      806.52     31.11 o 
   1   2  13      507.02      551.09     22.34 o 
   2   2  13     2313.81     2441.67     41.88 o 
   3   2  13        6.78        6.49      6.62 o 
   4   2  13        5.84       17.42      6.84 o 
   5   2  13       61.22       80.52      8.90 o 
   6   2  13     3264.89     3284.00     56.15 o 
   7   2  13      212.21      197.19     10.81 o 
   8   2  13      996.62     1013.39     19.48 o 
   9   2  13      194.62      190.28      9.29 o 
  10   2  13       43.18       42.47      6.84 o 
  11   2  13      182.93      130.92      9.22 o 
   1   3  13     3153.78     3092.54     54.94 o 
   2   3  13     1035.19     1080.95     23.67 o 
   3   3  13      377.70      386.53     14.06 o 
   4   3  13     9630.94     9609.47    170.33 o 
   5   3  13      266.83      296.81     12.63 o 
   6   3  13     1239.63     1211.00     26.60 o 
   7   3  13      103.84      114.02      8.25 o 
   8   3  13      608.72      657.81     18.53 o 
   9   3  13      601.99      557.64     12.94 o 
  10   3  13     1582.81     1591.28     26.28 o 
  11   3  13      418.93      389.96     15.22 o 
   0   4  13     7583.20     7647.77    166.87 o 
   1   4  13     1008.00      979.65     21.50 o 
   2   4  13      390.94      441.27     14.23 o 
   3   4  13      151.17      156.73     10.68 o 
   4   4  13     1021.15      991.05     22.05 o 
   5   4  13      911.52      830.40     21.14 o 
   6   4  13       10.84       18.31      7.60 o 
   7   4  13      729.07      724.38     14.36 o 
   8   4  13     1878.04     1842.49     29.45 o 
   9   4  13       67.86       56.52      6.99 o 
  10   4  13     1809.69     1780.32     30.82 o 
  11   4  13       27.46       31.54      8.95 o 
   1   5  13      187.73      167.22     10.35 o 
   2   5  13      156.93      163.35     11.09 o 
   3   5  13        6.64       15.15      7.01 o 
   4   5  13      537.62      561.26     19.12 o 
   5   5  13        4.60       21.11      7.32 o 
   6   5  13      608.59      573.99     14.64 o 
   7   5  13        1.65        1.22      5.99 o 
   8   5  13       76.33       77.46      7.00 o 
   9   5  13       32.74       16.48      6.52 o 
  10   5  13      179.10      192.66      9.82 o 
  11   5  13       38.70       41.47      8.06 o 
   0   6  13     4439.88     4192.51    123.16 o 
   1   6  13     1047.63      950.88     20.63 o 
   2   6  13      119.20      123.78      9.43 o 
   3   6  13      232.50      206.05     10.78 o 
   4   6  13      319.00      339.39     14.71 o 
   5   6  13      802.04      756.95     17.21 o 
   6   6  13      771.76      776.64     18.34 o 
   7   6  13       15.43       24.60      5.10 o 
   8   6  13       49.22       45.63      7.17 o 
   9   6  13       17.64        8.71      6.65 o 
  10   6  13      470.94      498.85     14.91 o 
   1   7  13      782.61      794.06     19.32 o 
   2   7  13      846.90      855.91     18.40 o 
   3   7  13     2740.03     2733.36     45.31 o 
   4   7  13     2356.03     2353.17     38.77 o 
   5   7  13       72.96       55.37      7.46 o 
   6   7  13     1147.33     1122.48     20.76 o 
   7   7  13       78.01       72.27      9.81 o 
   8   7  13     1013.17     1011.06     22.98 o 
   9   7  13       36.49       24.77      7.27 o 
  10   7  13      131.07      128.70     10.47 o 
   0   8  13     2378.95     2480.93     72.81 o 
   1   8  13     1442.05     1472.51     24.46 o 
   2   8  13     1543.48     1547.39     25.46 o 
   3   8  13      102.84      104.03      7.23 o 
   4   8  13       39.79       41.61      5.52 o 
   5   8  13        4.68        3.03      5.16 o 
   6   8  13     2650.78     2739.33     42.64 o 
   7   8  13      300.05      297.43     11.53 o 
   8   8  13      622.89      660.42     15.72 o 
   9   8  13      679.08      707.42     17.73 o 
  10   8  13        2.25      -10.31     10.31 o 
   1   9  13      332.03      305.27     10.82 o 
   2   9  13     6789.38     6678.04    110.50 o 
   3   9  13      290.56      281.43      9.65 o 
   4   9  13      779.66      777.01     15.40 o 
   5   9  13      682.41      685.31     17.29 o 
   6   9  13      191.77      167.58      9.86 o 
   7   9  13      417.21      402.05     12.29 o 
   8   9  13      107.62       90.27     10.26 o 
   9   9  13       23.55       28.09      9.72 o 
   0  10  13     2932.66     2801.92     85.82 o 
   1  10  13     1411.66     1297.22     20.97 o 
   2  10  13      458.81      472.16     14.49 o 
   3  10  13      208.30      231.49      9.38 o 
   4  10  13        5.05       11.51      7.17 o 
   5  10  13       67.85       68.50      8.61 o 
   6  10  13      534.57      577.50     18.92 o 
   7  10  13      593.36      579.61     14.94 o 
   8  10  13      587.11      542.88     21.31 o 
   1  11  13        4.97        8.85      5.66 o 
   2  11  13      375.85      340.50     11.20 o 
   3  11  13       51.78       60.56      8.87 o 
   4  11  13      233.86      247.40     11.47 o 
   5  11  13       96.12       83.02      8.74 o 
   6  11  13      235.31      212.41     11.88 o 
   7  11  13       55.36       32.33      8.96 o 
   0  12  13       51.75       49.86      9.04 o 
   1  12  13       12.41       22.72      6.02 o 
   2  12  13      363.58      364.43     16.55 o 
   3  12  13        6.71       17.72      7.28 o 
   4  12  13        0.08        7.11      6.84 o 
   5  12  13      297.63      316.97     13.69 o 
   6  12  13     1081.95     1031.53     21.32 o 
   1  13  13       33.92       41.40      7.64 o 
   2  13  13      110.04      100.75      9.08 o 
   3  13  13      271.25      300.86     11.75 o 
   4  13  13      970.93      967.58     22.97 o 
   5  13  13        2.77        1.75      6.24 o 
   0  14  13     2592.09     2595.61     86.55 o 
   1  14  13      260.16      207.58     11.15 o 
   2  14  13       69.62       84.22      8.63 o 
   0   0  14      361.51      433.11     28.81 o 
   1   0  14     2061.97     2019.72     56.36 o 
   2   0  14     3583.71     3468.13     84.61 o 
   3   0  14     1240.72     1139.94     34.46 o 
   4   0  14        1.50        4.19     10.66 o 
   5   0  14     1039.77     1062.94     37.52 o 
   6   0  14     4544.27     4543.36    132.77 o 
   7   0  14      805.84      791.74     30.65 o 
   8   0  14      810.03      898.92     28.31 o 
   9   0  14     1011.18     1003.12     28.23 o 
  10   0  14      207.75      213.38     14.64 o 
  11   0  14       71.29       86.01     12.37 o 
   1   1  14       86.65       86.22      9.42 o 
   2   1  14     2879.64     2873.45     47.65 o 
   3   1  14     1982.43     1949.80     39.07 o 
   4   1  14     4882.63     4856.64     82.41 o 
   5   1  14     1309.82     1321.01     29.25 o 
   6   1  14      512.42      497.51     16.63 o 
   7   1  14        1.65        8.46      7.03 o 
   8   1  14      138.35      144.86     10.19 o 
   9   1  14      644.74      642.23     16.63 o 
  10   1  14      731.96      751.33     16.83 o 
  11   1  14      413.21      446.08     16.44 o 
   0   2  14     3694.60     3472.89     82.86 o 
   1   2  14      269.47      236.77     13.05 o 
   2   2  14      294.63      251.35     13.84 o 
   3   2  14        0.26       -5.96      7.11 o 
   4   2  14      915.77      994.90     23.54 o 
   5   2  14      142.60      130.94     10.01 o 
   6   2  14      134.13      136.11     11.20 o 
   7   2  14      369.54      377.58     16.04 o 
   8   2  14      645.87      641.89     15.55 o 
   9   2  14      132.36      118.77      8.32 o 
  10   2  14     1213.06     1197.52     21.54 o 
  11   2  14       62.77       60.39     10.79 o 
   1   3  14      617.65      601.79     18.73 o 
   2   3  14     1419.25     1452.63     29.38 o 
   3   3  14      389.69      365.69     14.93 o 
   4   3  14      590.63      594.97     20.84 o 
   5   3  14        1.37        7.32      8.55 o 
   6   3  14       28.40       22.40      7.94 o 
   7   3  14      197.72      210.20     11.52 o 
   8   3  14       36.73       36.77      6.83 o 
   9   3  14      288.17      276.35     11.65 o 
  10   3  14      377.38      344.80     12.87 o 
  11   3  14        1.60        5.70      9.14 o 
   0   4  14     4755.81     4742.15    160.79 o 
   1   4  14      762.55      787.95     21.55 o 
   2   4  14      354.10      373.93     14.36 o 
   3   4  14      402.81      420.32     18.42 o 
   4   4  14        0.69        9.04      7.37 o 
   5   4  14       28.76       38.37      7.88 o 
   6   4  14      111.63      123.60     10.70 o 
   7   4  14      642.67      639.62     20.12 o 
   8   4  14      383.88      383.83     13.21 o 
   9   4  14       52.88       46.09      8.13 o 
  10   4  14      139.44      119.05      9.64 o 
   1   5  14        4.83       13.61      7.83 o 
   2   5  14       23.58       33.40      8.11 o 
   3   5  14     1301.26     1446.00     29.38 o 
   4   5  14     4139.02     4078.77     67.42 o 
   5   5  14     1306.42     1334.58     29.17 o 
   6   5  14      733.55      794.32     19.00 o 
   7   5  14       47.83       52.21      7.43 o 
   8   5  14     2622.76     2672.59     44.87 o 
   9   5  14       70.79       83.87      9.49 o 
  10   5  14      374.50      409.20     14.69 o 
   0   6  14     2859.72     2940.82    102.16 o 
   1   6  14     1246.96     1235.48     25.86 o 
   2   6  14     1944.38     1856.19     36.62 o 
   3   6  14       85.20       85.01      9.98 o 
   4   6  14       34.16       29.61      7.77 o 
   5   6  14      582.72      584.05     17.02 o 
   6   6  14      372.82      357.93     16.48 o 
   7   6  14     1131.77     1109.30     22.34 o 
   8   6  14     1223.05     1215.17     27.13 o 
   9   6  14      801.91      770.50     18.50 o 
  10   6  14      725.60      695.47     17.52 o 
   1   7  14      259.15      225.22     14.66 o 
   2   7  14     1137.10     1145.51     23.49 o 
   3   7  14      418.47      437.01     18.95 o 
   4   7  14      278.86      331.64     13.87 o 
   5   7  14      110.23      118.62      9.38 o 
   6   7  14       88.51       87.57      9.09 o 
   7   7  14       12.15       10.70      8.16 o 
   8   7  14      274.80      289.74     12.91 o 
   9   7  14      752.79      708.24     18.81 o 
   0   8  14        1.64       -0.46      7.52 o 
   1   8  14       60.36       58.42      7.52 o 
   2   8  14     1197.57     1168.72     22.09 o 
   3   8  14       60.66       47.50      6.29 o 
   4   8  14      490.99      451.61     11.56 o 
   5   8  14      123.17      120.86      6.81 o 
   6   8  14     1426.35     1446.04     27.77 o 
   7   8  14      360.61      362.05     12.94 o 
   8   8  14       80.01       88.29      8.29 o 
   9   8  14       29.63       29.12      7.28 o 
   1   9  14      303.08      297.01     11.10 o 
   2   9  14      686.46      653.90     23.18 o 
   3   9  14      653.47      618.62     17.62 o 
   4   9  14       37.78       36.64      5.70 o 
   5   9  14      121.13      120.53     10.12 o 
   6   9  14      255.84      241.88     11.59 o 
   7   9  14       54.66       38.02      7.50 o 
   8   9  14        0.47        0.78      7.66 o 
   0  10  14      124.24      139.33     15.74 o 
   1  10  14     1677.88     1678.58     30.09 o 
   2  10  14      197.71      192.19      9.27 o 
   3  10  14       43.56       40.55      5.89 o 
   4  10  14      174.97      182.40     11.13 o 
   5  10  14      269.11      280.55     15.18 o 
   6  10  14     2410.50     2443.15     41.06 o 
   7  10  14      781.54      785.20     21.12 o 
   1  11  14      117.69      128.48      8.99 o 
   2  11  14      565.36      561.53     18.67 o 
   3  11  14      591.79      583.25     17.60 o 
   4  11  14      211.14      208.69     11.90 o 
   5  11  14      856.22      886.61     22.15 o 
   6  11  14      764.81      801.82     21.55 o 
   0  12  14     1600.80     1499.65     43.48 o 
   1  12  14      869.11      838.12     17.59 o 
   2  12  14      104.41       87.82      9.76 o 
   3  12  14       38.06       48.85      8.96 o 
   4  12  14      133.81       85.14     10.54 o 
   5  12  14       82.75       72.88     10.23 o 
   1  13  14       32.92       27.65      7.78 o 
   2  13  14       20.37       16.89      7.61 o 
   1   1  15     1072.75     1017.49     25.63 o 
   2   1  15        4.01       30.12      9.02 o 
   3   1  15     1507.71     1504.62     31.29 o 
   4   1  15     1570.60     1552.13     39.99 o 
   5   1  15      544.59      590.05     19.57 o 
   6   1  15       25.49       21.43      8.10 o 
   7   1  15        7.77       44.95     10.00 o 
   8   1  15     1240.97     1248.76     25.17 o 
   9   1  15      488.12      495.49     16.88 o 
  10   1  15       17.55       19.59      6.71 o 
   0   2  15     1456.70     1617.72     62.80 o 
   1   2  15     3721.01     3786.29     85.31 o 
   2   2  15       94.51      100.38     11.84 o 
   3   2  15       25.98       36.49      9.44 o 
   4   2  15      519.61      553.99     18.89 o 
   5   2  15      799.89      809.86     22.44 o 
   6   2  15        5.01       -0.84      8.28 o 
   7   2  15      878.53      935.25     25.72 o 
   8   2  15       53.74       53.36      8.15 o 
   9   2  15      907.60      898.87     21.07 o 
  10   2  15      220.86      195.82     11.90 o 
   1   3  15      426.88      443.56     16.86 o 
   2   3  15     1071.04     1095.46     26.55 o 
   3   3  15     5756.89     5723.86     98.82 o 
   4   3  15       64.46       65.48     10.78 o 
   5   3  15     1961.47     1847.37     36.08 o 
   6   3  15        5.60        4.38      7.76 o 
   7   3  15        2.84       -8.17      8.17 o 
   8   3  15      298.21      317.54     12.05 o 
   9   3  15      220.89      235.72     10.91 o 
  10   3  15      267.08      281.22     14.15 o 
   0   4  15      437.62      430.91     24.63 o 
   1   4  15     2033.33     2111.98     41.06 o 
   2   4  15      398.45      416.32     16.49 o 
   3   4  15        3.64        0.14      8.61 o 
   4   4  15      228.48      267.35     13.94 o 
   5   4  15      286.83      323.19     14.77 o 
   6   4  15     1003.90     1057.99     26.08 o 
   7   4  15      760.90      782.81     24.22 o 
   8   4  15       31.76       33.57      7.40 o 
   9   4  15      952.89      987.58     25.77 o 
   1   5  15      126.56      126.46     12.47 o 
   2   5  15       11.22        7.44      7.69 o 
   3   5  15      198.33      221.03     13.15 o 
   4   5  15       60.82       77.48     10.32 o 
   5   5  15       44.14       44.68      9.78 o 
   6   5  15       56.54       73.77      9.50 o 
   7   5  15        0.14       -5.90      7.14 o 
   8   5  15       10.97        5.59      7.30 o 
   9   5  15       14.58       20.28      8.86 o 
   0   6  15      296.47      287.36     21.13 o 
   1   6  15       13.08       16.25      8.08 o 
   2   6  15        7.85       27.79      8.88 o 
   3   6  15       64.75       63.00     10.23 o 
   4   6  15      155.15      156.76     10.42 o 
   5   6  15      313.30      299.36     15.83 o 
   6   6  15      446.02      415.60     15.81 o 
   7   6  15       27.37       39.55      7.96 o 
   8   6  15       77.81       59.01      8.51 o 
   9   6  15      135.27      137.27     11.41 o 
   1   7  15      483.38      518.24     19.15 o 
   2   7  15     1311.10     1382.13     35.45 o 
   3   7  15     1358.96     1426.62     31.90 o 
   4   7  15        4.42        0.99      7.06 o 
   5   7  15     1303.35     1259.50     27.86 o 
   6   7  15      167.53      156.47     11.56 o 
   7   7  15        8.03        8.08      8.89 o 
   8   7  15      193.98      173.76     11.19 o 
   0   8  15     1179.04     1204.09     48.88 o 
   1   8  15     3373.87     3283.90     62.85 o 
   2   8  15       39.78       41.49      7.32 o 
   3   8  15      188.03      195.25      9.24 o 
   4   8  15      245.01      241.76     10.05 o 
   5   8  15      403.61      359.94     15.48 o 
   6   8  15        8.63       28.00      8.20 o 
   7   8  15     2007.95     2062.74     42.62 o 
   1   9  15      415.32      376.73     12.13 o 
   2   9  15       36.31       42.35      7.13 o 
   3   9  15     1178.87     1098.04     26.88 o 
   4   9  15      630.76      593.63     22.28 o 
   5   9  15     1131.32     1124.52     25.14 o 
   6   9  15      171.56      215.08     12.37 o 
   7   9  15      203.98      173.49     11.17 o 
   0  10  15       92.41       97.91     11.49 o 
   1  10  15     1060.76     1009.86     20.84 o 
   2  10  15        1.28       10.69      7.26 o 
   3  10  15       51.85       61.73     10.86 o 
   4  10  15       39.11       29.64      8.44 o 
   5  10  15       94.47       89.51      9.43 o 
   6  10  15       33.42       21.79      7.60 o 
   1  11  15       10.53        8.89      7.96 o 
   2  11  15       32.59       34.98      9.43 o 
   3  11  15        0.65        0.31      8.48 o 
   4  11  15      100.62       78.32     11.78 o 
   0  12  15      802.37      737.18     32.07 o 
   1  12  15      375.71      381.49     16.69 o 
   2  12  15       37.34       45.41     11.58 o 
   0   0  16     8509.15     8014.70    503.94 o 
   1   0  16        8.60        8.45     11.94 o 
   2   0  16     1430.82     1326.30     69.16 o 
   3   0  16      195.99      191.15     20.81 o 
   4   0  16      675.35      744.88     34.73 o 
   5   0  16      106.26      118.10     16.35 o 
   6   0  16      678.60      658.31     40.53 o 
   7   0  16      106.54       98.02     15.64 o 
   8   0  16     1317.49     1348.72     40.93 o 
   9   0  16      433.71      435.72     25.76 o 
   1   1  16      216.51      224.89     16.68 o 
   2   1  16     1469.99     1503.22     33.51 o 
   3   1  16       77.45      106.01     11.71 o 
   4   1  16     4069.72     4214.12     79.79 o 
   5   1  16      219.11      236.38     16.17 o 
   6   1  16      381.83      425.12     19.15 o 
   7   1  16       82.55       95.82     11.03 o 
   8   1  16      444.64      436.32     15.18 o 
   9   1  16      114.12       99.90     10.93 o 
   0   2  16       91.38       96.91     21.77 o 
   1   2  16       49.23       62.03     10.02 o 
   2   2  16      792.65      749.75     25.36 o 
   3   2  16        0.02       11.45      9.74 o 
   4   2  16       79.07       71.85     11.48 o 
   5   2  16       37.21       35.45      9.74 o 
   6   2  16      657.92      661.03     21.25 o 
   7   2  16        0.59       -7.32      9.59 o 
   8   2  16      209.01      244.39     11.77 o 
   9   2  16      178.53      167.26     10.72 o 
   1   3  16        0.28       12.06      9.18 o 
   2   3  16      107.43      137.07     12.32 o 
   3   3  16      242.17      261.24     17.56 o 
   4   3  16      561.99      592.59     21.86 o 
   5   3  16       57.67       56.28     11.86 o 
   6   3  16      482.84      497.96     18.58 o 
   7   3  16        0.07       -3.03      8.67 o 
   8   3  16      656.48      709.72     20.23 o 
   0   4  16       10.81       18.35     13.46 o 
   1   4  16       18.93       30.69      9.94 o 
   2   4  16      223.16      225.44     14.40 o 
   3   4  16       10.13       11.88      9.87 o 
   4   4  16       76.18       92.61     11.38 o 
   5   4  16      218.15      232.98     14.75 o 
   6   4  16      490.33      545.62     21.64 o 
   7   4  16       29.28       27.94      9.56 o 
   8   4  16      769.93      826.24     26.65 o 
   1   5  16       52.61       61.87     10.70 o 
   2   5  16     3591.60     3597.03     91.04 o 
   3   5  16        6.92       12.43      8.95 o 
   4   5  16     1735.61     1796.14     39.56 o 
   5   5  16      130.41      112.79     11.38 o 
   6   5  16      675.61      695.74     23.22 o 
   7   5  16        7.77        8.95      8.45 o 
   8   5  16      428.24      467.73     18.52 o 
   0   6  16     1528.97     1522.49     48.50 o 
   1   6  16      194.57      201.06     14.60 o 
   2   6  16     1152.94     1134.12     29.85 o 
   3   6  16       29.99       35.80     10.21 o 
   4   6  16       71.91       55.92      9.26 o 
   5   6  16        2.53       -0.86      7.97 o 
   6   6  16     2968.13     2955.77     55.31 o 
   7   6  16        6.89        0.49      7.10 o 
   1   7  16        0.31       -0.42      8.86 o 
   2   7  16       79.93      110.75     11.29 o 
   3   7  16       26.57       40.94      9.44 o 
   4   7  16     2156.90     2194.42     53.28 o 
   5   7  16        4.78        3.79      8.11 o 
   6   7  16      953.85      990.26     25.83 o 
   7   7  16        0.64       -8.11      8.11 o 
   0   8  16     1176.09     1088.35     31.69 o 
   1   8  16       26.29       25.31      7.44 o 
   2   8  16       77.99       52.89      8.22 o 
   3   8  16       98.04       80.85      8.49 o 
   4   8  16      882.71      903.78     26.26 o 
   5   8  16       20.86       25.70      8.43 o 
   6   8  16        0.76        2.37      8.78 o 
   1   9  16        8.51        9.73      6.54 o 
   2   9  16       10.46       11.42      6.66 o 
   3   9  16      114.81       79.09      8.47 o 
   4   9  16       30.11       37.62      9.23 o 
   5   9  16        1.04       11.36      7.98 o 
   0  10  16     2769.57     2644.21     71.35 o 
   1  10  16        2.79       -0.19      6.59 o 
   2  10  16      409.35      395.35     13.35 o 
   3  10  16       24.99       27.45      9.46 o 
   1   1  17      305.68      335.73     16.97 o 
   2   1  17      272.63      294.19     19.32 o 
   3   1  17      806.03      799.41     31.54 o 
   4   1  17      540.88      505.68     22.04 o 
   5   1  17      488.89      504.17     23.42 o 
   6   1  17      146.70      153.45     15.38 o 
   7   1  17       17.96       17.27      9.85 o 
   0   2  17      940.05      989.74     54.08 o 
   1   2  17     1299.42     1321.42     41.07 o 
   2   2  17      224.95      242.06     15.31 o 
   3   2  17      193.97      208.28     16.08 o 
   4   2  17        6.54       11.70      9.76 o 
   5   2  17      512.90      520.34     22.08 o 
   6   2  17       27.76       33.64     10.92 o 
   7   2  17      492.66      509.35     21.22 o 
   1   3  17      320.06      345.69     17.15 o 
   2   3  17      420.76      422.16     18.73 o 
   3   3  17     2146.15     2219.96     49.52 o 
   4   3  17      108.73       97.92     12.41 o 
   5   3  17      440.94      467.09     20.48 o 
   6   3  17      145.55      119.04     12.53 o 
   7   3  17        5.87        5.03     10.23 o 
   0   4  17      131.85      152.62     18.64 o 
   1   4  17     1204.06     1312.26     33.96 o 
   2   4  17      311.97      327.00     17.01 o 
   3   4  17      315.91      339.84     18.53 o 
   4   4  17      481.03      515.59     22.81 o 
   5   4  17      268.41      307.50     16.56 o 
   6   4  17      918.36      976.77     32.29 o 
   7   4  17      388.62      411.54     26.34 o 
   1   5  17        3.18        4.19      8.80 o 
   2   5  17        6.10        5.66      9.44 o 
   3   5  17       90.38      106.48     13.68 o 
   4   5  17        0.87       -2.94     10.16 o 
   5   5  17        5.43        1.47      9.23 o 
   6   5  17        8.94        9.96      8.74 o 
   0   6  17       95.26       92.05     18.57 o 
   1   6  17       49.47       36.87     11.10 o 
   2   6  17       57.55       48.59     11.08 o 
   3   6  17       11.25        6.89      9.28 o 
   4   6  17      318.62      331.45     17.61 o 
   5   6  17      105.16       93.23     11.19 o 
   6   6  17      519.07      546.62     21.63 o 
   1   7  17      388.95      376.45     22.36 o 
   2   7  17      592.74      582.80     20.89 o 
   3   7  17      342.20      323.98     16.33 o 
   4   7  17       10.53       11.31      8.69 o 
   5   7  17      441.58      499.10     19.82 o 
   0   8  17     1792.30     1714.34     46.08 o 
   1   8  17     1396.04     1357.50     29.20 o 
   2   8  17      360.93      381.04     14.54 o 
   3   8  17       34.00       41.99      8.01 o 
   4   8  17       58.20       58.62     10.77 o 
   1   9  17      218.01      243.27     11.95 o 
   2   9  17      149.39      126.59     10.04 o 
   0   0  18       51.51       25.36     21.21 o 
   1   0  18     1187.39     1258.90     73.32 o 
   2   0  18      289.93      311.48     25.87 o 
   3   0  18     1242.75     1228.87     80.43 o 
   4   0  18      232.49      226.91     32.03 o 
   5   0  18      466.08      517.01     31.74 o 
   6   0  18     1198.94     1292.24     54.69 o 
   1   1  18       88.61      113.30     13.38 o 
   2   1  18      524.96      586.97     27.44 o 
   3   1  18     1436.33     1548.75     41.91 o 
   4   1  18      381.89      429.12     20.54 o 
   5   1  18     1477.44     1510.80     42.02 o 
   6   1  18      395.20      464.47     24.35 o 
   0   2  18      963.00      926.04     60.62 o 
   1   2  18      517.98      549.98     26.29 o 
   2   2  18       20.81       22.10     10.71 o 
   3   2  18      341.32      318.46     19.62 o 
   4   2  18       36.79       48.53     13.20 o 
   5   2  18       19.20       23.31     11.17 o 
   6   2  18       26.39       16.83     10.99 o 
   1   3  18      108.25      102.53     13.07 o 
   2   3  18      372.94      408.40     22.40 o 
   3   3  18        7.59       10.52     11.40 o 
   4   3  18        2.13        4.35     10.09 o 
   5   3  18        5.02        0.29      9.88 o 
   0   4  18      101.47      128.60     20.55 o 
   1   4  18       62.56       48.55     12.31 o 
   2   4  18       37.84       37.95     13.29 o 
   3   4  18       19.04       30.34     10.66 o 
   4   4  18       30.72       41.26     11.61 o 
   5   4  18       68.10       56.20     13.51 o 
   1   5  18       94.02      112.32     15.42 o 
   2   5  18       21.82       17.26     10.28 o 
   3   5  18      478.60      516.94     22.46 o 
   4   5  18     1876.42     1881.86     53.24 o 
   0   6  18      957.69      931.96     58.64 o 
   1   6  18      234.11      225.38     16.84 o 
   2   6  18      202.66      207.58     15.46 o 
   3   6  18       36.69       26.79     12.69 o 
   1   7  18      311.33      325.31     18.52 o 
   2   7  18      607.42      640.68     23.88 o 
   1   1  19       61.25       39.97     17.33 o 
   2   1  19     1435.15     1480.79     42.86 o 
   3   1  19       70.45       56.13     16.07 o 
   0   2  19      545.87      521.16     65.90 o 
   1   2  19        6.09       23.20     10.94 o 
   2   2  19     1015.97     1063.14     41.55 o 
   3   2  19        0.11       -5.24     10.54 o 
   1   3  19       92.46       90.48     15.64 o 
   2   3  19       21.93        9.31     10.92 o 
   0   4  19     1956.70     2017.67     77.94 o 
   1   4  19       11.71       32.67     11.64 o 
                                                 
